# Supplementary material for: Bridging biodiversity gaps: Updated taxonomy and diversity of Sri Lankan Myllocerus (Coleoptera, Curculionidae, Entiminae)
Source: Zookeys. 2026 Jul 3;1284:87–111. doi: 10.3897/zookeys.1284.191034 (PMC13354979; doi:10.3897/zookeys.1284.191034)
Supplement: XML Treatment for Myllocerus [file zookeys.1284.191034-treatment2.xml]

<!DOCTYPE tp:taxon-treatment
  PUBLIC "-//TaxonX//DTD Taxonomic Treatment Publishing DTD v0 20100105//EN" "tax-treatment-NSO.dtd">
<tp:taxon-treatment xmlns:tp="http://www.plazi.org/taxpub"><tp:treatment-meta><kwd-group><label>Taxon classification</label><kwd>
                <named-content content-type="kingdom">Animalia</named-content>
              </kwd><kwd>
                <named-content content-type="order">Coleoptera</named-content>
              </kwd><kwd>
                <named-content content-type="family">Curculionidae</named-content>
              </kwd></kwd-group><mixed-citation publication-type="journal"><person-group><name><surname>Wijesinghe</surname><given-names>Dilshara D.</given-names></name><name><surname>Hong</surname><given-names>Ki-Jeong</given-names></name></person-group><article-title>Bridging biodiversity gaps: Updated taxonomy and diversity of Sri Lankan <italic><tp:taxon-name><tp:taxon-name-part taxon-name-part-type="genus" reg="Myllocerus">Myllocerus</tp:taxon-name-part></tp:taxon-name></italic> (<tp:taxon-name><tp:taxon-name-part taxon-name-part-type="order" reg="Coleoptera">Coleoptera</tp:taxon-name-part></tp:taxon-name>, <tp:taxon-name><tp:taxon-name-part taxon-name-part-type="family" reg="Curculionidae">Curculionidae</tp:taxon-name-part></tp:taxon-name>, <tp:taxon-name><tp:taxon-name-part taxon-name-part-type="subfamily" reg="Entiminae">Entiminae</tp:taxon-name-part></tp:taxon-name>)</article-title><source>Zookeys</source><day>03</day><month>07</month><year>2026</year><volume>1284</volume><fpage>87</fpage><lpage>111</lpage><pub-id pub-id-type="doi">10.3897/zookeys.1284.191034</pub-id></mixed-citation></tp:treatment-meta><tp:nomenclature><label>Genus</label><tp:taxon-name><object-id xmlns:xlink="http://www.w3.org/1999/xlink" content-type="arpha" xlink:type="simple">3288CA03-A19D-5DB3-9C24-871B06586A6B</object-id>
                    		<tp:taxon-name-part taxon-name-part-type="genus" reg="Myllocerus">Myllocerus</tp:taxon-name-part>
                    	</tp:taxon-name><tp:taxon-authority>Schönherr, 1823</tp:taxon-authority><tp:nomenclature-citation-list><tp:nomenclature-citation><tp:taxon-name>
                  <tp:taxon-name-part taxon-name-part-type="genus" reg="Myllocerus">Myllocerus</tp:taxon-name-part>
                </tp:taxon-name><comment> Schönherr, 1823: 1144. [Type species: <tp:taxon-name><tp:taxon-name-part taxon-name-part-type="genus" reg="Curculio">Curculio</tp:taxon-name-part> <tp:taxon-name-part taxon-name-part-type="species" reg="curvicornis">curvicornis</tp:taxon-name-part></tp:taxon-name> Fabricius, 1792, by original designation].</comment></tp:nomenclature-citation><tp:nomenclature-citation><tp:taxon-name>
                  <tp:taxon-name-part taxon-name-part-type="genus" reg="Macrocorynus"/>
                </tp:taxon-name><comment> = <tp:taxon-name><tp:taxon-name-part taxon-name-part-type="genus" reg="Macrocorynus">Macrocorynus</tp:taxon-name-part></tp:taxon-name> Schönherr, 1823: 1144. [Type species: <tp:taxon-name><tp:taxon-name-part taxon-name-part-type="genus" reg="Curculio">Curculio</tp:taxon-name-part> <tp:taxon-name-part taxon-name-part-type="species" reg="discoideus">discoideus</tp:taxon-name-part></tp:taxon-name> Olivier, 1807].</comment></tp:nomenclature-citation><tp:nomenclature-citation><tp:taxon-name>
                  <tp:taxon-name-part taxon-name-part-type="genus" reg="Epherina"/>
                </tp:taxon-name><comment> = <tp:taxon-name><tp:taxon-name-part taxon-name-part-type="genus" reg="Epherina">Epherina</tp:taxon-name-part></tp:taxon-name> Pascoe, 1869: 102. [Type species: <tp:taxon-name><tp:taxon-name-part taxon-name-part-type="genus" reg="Epherina">Epherina</tp:taxon-name-part> <tp:taxon-name-part taxon-name-part-type="species" reg="longicornis">longicornis</tp:taxon-name-part></tp:taxon-name> Pascoe, 1869].</comment></tp:nomenclature-citation><tp:nomenclature-citation><tp:taxon-name>
                  <tp:taxon-name-part taxon-name-part-type="genus" reg="Idaspora"/>
                </tp:taxon-name><comment> = <tp:taxon-name><tp:taxon-name-part taxon-name-part-type="genus" reg="Idaspora">Idaspora</tp:taxon-name-part></tp:taxon-name> Pascoe, 1869: 101. [Type species: <tp:taxon-name><tp:taxon-name-part taxon-name-part-type="genus" reg="Idaspora">Idaspora</tp:taxon-name-part> <tp:taxon-name-part taxon-name-part-type="species" reg="terrea">terrea</tp:taxon-name-part></tp:taxon-name> Pascoe, 1869].</comment></tp:nomenclature-citation><tp:nomenclature-citation><tp:taxon-name>
                  <tp:taxon-name-part taxon-name-part-type="genus" reg="Proxyrus"/>
                </tp:taxon-name><comment> = <tp:taxon-name><tp:taxon-name-part taxon-name-part-type="genus" reg="Proxyrus">Proxyrus</tp:taxon-name-part></tp:taxon-name> Pascoe, 1870: 437. [Type species: <tp:taxon-name><tp:taxon-name-part taxon-name-part-type="genus" reg="Proxyrus">Proxyrus</tp:taxon-name-part> <tp:taxon-name-part taxon-name-part-type="species" reg="abstersus">abstersus</tp:taxon-name-part></tp:taxon-name> Pascoe, 1870].</comment></tp:nomenclature-citation><tp:nomenclature-citation><tp:taxon-name>
                  <tp:taxon-name-part taxon-name-part-type="genus" reg="Hyperstylus"/>
                </tp:taxon-name><comment> = <tp:taxon-name><tp:taxon-name-part taxon-name-part-type="genus" reg="Hyperstylus">Hyperstylus</tp:taxon-name-part></tp:taxon-name> Roelofs, 1873: 171. [Type species: <tp:taxon-name><tp:taxon-name-part taxon-name-part-type="genus" reg="Hyperstylus">Hyperstylus</tp:taxon-name-part> <tp:taxon-name-part taxon-name-part-type="species" reg="pallipes">pallipes</tp:taxon-name-part></tp:taxon-name> Roelofs, 1873].</comment></tp:nomenclature-citation><tp:nomenclature-citation><tp:taxon-name>
                  <tp:taxon-name-part taxon-name-part-type="genus" reg="Proxyrodes"/>
                </tp:taxon-name><comment> = <tp:taxon-name><tp:taxon-name-part taxon-name-part-type="genus" reg="Proxyrodes">Proxyrodes</tp:taxon-name-part></tp:taxon-name> Blackburn, 1892: 48. [Type species: <tp:taxon-name><tp:taxon-name-part taxon-name-part-type="genus" reg="Proxyrodes">Proxyrodes</tp:taxon-name-part> <tp:taxon-name-part taxon-name-part-type="species" reg="maculatus">maculatus</tp:taxon-name-part></tp:taxon-name> Blackburn, 1892].</comment></tp:nomenclature-citation><tp:nomenclature-citation><tp:taxon-name>
                  <tp:taxon-name-part taxon-name-part-type="subgenus" reg="Exmyllocerus"/>
                </tp:taxon-name><comment> = <tp:taxon-name><tp:taxon-name-part taxon-name-part-type="genus" reg="Exmyllocerus">Exmyllocerus</tp:taxon-name-part></tp:taxon-name> Voss, 1937: 230. [Type species: <tp:taxon-name><tp:taxon-name-part taxon-name-part-type="genus" reg="Myllocerus">Myllocerus</tp:taxon-name-part> <tp:taxon-name-part taxon-name-part-type="species" reg="ginfushanensis">ginfushanensis</tp:taxon-name-part></tp:taxon-name> Voss, 1933].</comment></tp:nomenclature-citation><tp:nomenclature-citation><tp:taxon-name>
                  <tp:taxon-name-part taxon-name-part-type="genus" reg="Hypomyllocerus"/>
                </tp:taxon-name><comment> = <tp:taxon-name><tp:taxon-name-part taxon-name-part-type="genus" reg="Hypomyllocerus">Hypomyllocerus</tp:taxon-name-part></tp:taxon-name> Voss, 1937: 231. [Type species: <tp:taxon-name><tp:taxon-name-part taxon-name-part-type="genus" reg="Myllocerus">Myllocerus</tp:taxon-name-part> <tp:taxon-name-part taxon-name-part-type="species" reg="inflatus">inflatus</tp:taxon-name-part></tp:taxon-name> Voss, 1937].</comment></tp:nomenclature-citation><tp:nomenclature-citation><tp:taxon-name>
                  <tp:taxon-name-part taxon-name-part-type="genus" reg="Pachymyllocerus"/>
                </tp:taxon-name><comment> = <tp:taxon-name><tp:taxon-name-part taxon-name-part-type="genus" reg="Pachymyllocerus">Pachymyllocerus</tp:taxon-name-part></tp:taxon-name> Voss, 1937: 235. [Type species: <tp:taxon-name><tp:taxon-name-part taxon-name-part-type="genus" reg="Myllocerus">Myllocerus</tp:taxon-name-part> <tp:taxon-name-part taxon-name-part-type="species" reg="durus">durus</tp:taxon-name-part></tp:taxon-name> Voss, 1937].</comment></tp:nomenclature-citation><tp:nomenclature-citation><tp:taxon-name>
                  <tp:taxon-name-part taxon-name-part-type="genus" reg="Isomyllocerus"/>
                </tp:taxon-name><comment> = <tp:taxon-name><tp:taxon-name-part taxon-name-part-type="genus" reg="Isomyllocerus">Isomyllocerus</tp:taxon-name-part></tp:taxon-name> Marshall, 1954: 214. [Type species: <tp:taxon-name><tp:taxon-name-part taxon-name-part-type="genus" reg="Curculio">Curculio</tp:taxon-name-part> <tp:taxon-name-part taxon-name-part-type="species" reg="dorsatus">dorsatus</tp:taxon-name-part></tp:taxon-name> Fabricius, 1798].</comment></tp:nomenclature-citation><tp:nomenclature-citation><tp:taxon-name>
                  <tp:taxon-name-part taxon-name-part-type="genus" reg="Pseudocanoixus"/>
                </tp:taxon-name><comment> = <tp:taxon-name><tp:taxon-name-part taxon-name-part-type="genus" reg="Pseudocanoixus">Pseudocanoixus</tp:taxon-name-part></tp:taxon-name> Voss, 1958: 23. [Type species: <tp:taxon-name><tp:taxon-name-part taxon-name-part-type="genus" reg="Macrocorynus">Macrocorynus</tp:taxon-name-part> <tp:taxon-name-part taxon-name-part-type="species" reg="fallaciosus">fallaciosus</tp:taxon-name-part></tp:taxon-name> Voss, 1958].</comment></tp:nomenclature-citation><tp:nomenclature-citation><tp:taxon-name>
                  <tp:taxon-name-part taxon-name-part-type="genus" reg="Calomyllocerus"/>
                </tp:taxon-name><comment> = <tp:taxon-name><tp:taxon-name-part taxon-name-part-type="genus" reg="Calomyllocerus">Calomyllocerus</tp:taxon-name-part></tp:taxon-name> Voss, 1959: 408. [Type species: <tp:taxon-name><tp:taxon-name-part taxon-name-part-type="genus" reg="Myllocerus">Myllocerus</tp:taxon-name-part> <tp:taxon-name-part taxon-name-part-type="species" reg="liesenfeldti">liesenfeldti</tp:taxon-name-part></tp:taxon-name> Voss, 1959].</comment></tp:nomenclature-citation><tp:nomenclature-citation><tp:taxon-name>
                  <tp:taxon-name-part taxon-name-part-type="genus" reg="Mylloceroversus"/>
                </tp:taxon-name><comment> = <tp:taxon-name><tp:taxon-name-part taxon-name-part-type="genus" reg="Mylloceroversus">Mylloceroversus</tp:taxon-name-part></tp:taxon-name> Hoffmann, 1961: 644. [Type species: <tp:taxon-name><tp:taxon-name-part taxon-name-part-type="genus" reg="Myllocerus">Myllocerus</tp:taxon-name-part> <tp:taxon-name-part taxon-name-part-type="species" reg="acaciae">acaciae</tp:taxon-name-part></tp:taxon-name> Hoffmann, 1961].</comment></tp:nomenclature-citation></tp:nomenclature-citation-list></tp:nomenclature><tp:treatment-sec sec-type="Diagnosis"><title>Diagnosis.</title><p>General color varies to a great extent, ranging from pale white to bright metallic with stripes, blotches, and spots of various patterns. Body elongate, more than twice as long as broad; sometimes cylindrical, more commonly oblong to ovate; convex dorsally, flat ventrally. Head wider than long; eyes dorsal to sublateral, variable in convexity. Rostrum stout, variable in shape; epistomal emargination ranging from deep and triangular to shallow and rounded; epistome bounded posteriorly by distinct carina. Scrobes dorso-lateral, visible from above, very deep anteriorly, abruptly shallow posteriorly, curved downwards and fading anteriorly of eye; genae dilated or not. Rostral carina transverse or longitudinal, distinct up to base or fading before reaching it. Antennae inserted near apex of rostrum; scape elongate, curved, extending beyond anterior margin of prothorax; funicle 7-jointed, funicular antennomeres 1 and 2 longer than others; club compact, spindle-shaped, 4-jointed. Prothorax subcylindrical to subtrapezoid; with posterior margin truncate or bisinuate, without ocular lobe or vibrissae on anterolateral margin. Elytra oblong, distinctly broader than prothorax at elytral humeri, distinct elytral humeri with ten punctate elytral striae; sides generally subparallel from elytral humeri to beyond mid-length, margins gently sinuate above metacoxa. Legs with procoxa contiguous, metacoxa not reaching margin of elytra; femora clavate and dentate (with 1–3 teeth), always on distal half; tibiae simple or occasionally basally sinuate, protibiae sometimes internally angulate or bisinuate; metatibial corbels absent; tarsi slender, tarsomere 1 elongate, 3 broadly ovate and bilobed; claws free. Abdominal ventrite 1 with intercoxal process ogival and narrower than metacoxa; abdominal ventrite 2 as long as or longer than 3 and 4 combined, separated from ventrite 1 by a curved incision which is shallower medially.</p></tp:treatment-sec><tp:treatment-sec sec-type="Distribution"><title>Distribution.</title><p>Afrotropical and Oriental Regions, southern and eastern Palaearctic and Australia (<xref ref-type="bibr" rid="B2">Alonso-Zarazaga and Lyal 1999</xref>; <xref ref-type="bibr" rid="B1">Alonso-Zarazaga et al. 2023</xref>); one species is adventive in the Nearctic Region (<xref ref-type="bibr" rid="B14">Hunsberger 2003</xref>).</p></tp:treatment-sec><ref-list><ref id="B2"><mixed-citation xmlns:xlink="http://www.w3.org/1999/xlink" xlink:type="simple">Alonso-Zarazaga MA, Lyal CHC (1999) A World Catalogue of Families and Genera of <tp:taxon-name><tp:taxon-name-part taxon-name-part-type="superfamily">Curculionoidea</tp:taxon-name-part></tp:taxon-name> (<tp:taxon-name><tp:taxon-name-part taxon-name-part-type="class">Insecta</tp:taxon-name-part></tp:taxon-name>: <tp:taxon-name><tp:taxon-name-part taxon-name-part-type="order">Coleoptera</tp:taxon-name-part></tp:taxon-name>) (excepting <tp:taxon-name><tp:taxon-name-part taxon-name-part-type="family">Scolytidae</tp:taxon-name-part></tp:taxon-name> and <tp:taxon-name><tp:taxon-name-part taxon-name-part-type="family">Platypodidae</tp:taxon-name-part></tp:taxon-name>). Entomopraxis, Barcelona, 315 pp.</mixed-citation></ref><ref id="B1"><mixed-citation xmlns:xlink="http://www.w3.org/1999/xlink" xlink:type="simple">Alonso-Zarazaga MA, Barrios H, Borovec R, Bouchard P, Caldara R, Colonnelli E, Gültekin L, Hlaváč P, Korotyaev B, Lyal CHC, Machado A, Meregalli M, Pierotti H, Ren L, Sánchez-Ruiz M, Sforzi A, Silfverberg H, Skuhrovec J, Trýzna M, Velázquez de Castro AJ, Yunakov NN (2023) Cooperative catalogue of Palaearctic <tp:taxon-name><tp:taxon-name-part taxon-name-part-type="order">Coleoptera</tp:taxon-name-part></tp:taxon-name><tp:taxon-name><tp:taxon-name-part taxon-name-part-type="superfamily">Curculionoidea</tp:taxon-name-part></tp:taxon-name> (2<sup>nd</sup> edn.). Monografías Electrónicas de la Sociedad Entomológica Aragonesa 14: 1–780. <ext-link xlink:href="http://sea-entomologia.org/" ext-link-type="uri" xlink:type="simple">http://sea-entomologia.org/</ext-link></mixed-citation></ref><ref id="B14"><mixed-citation xmlns:xlink="http://www.w3.org/1999/xlink" xlink:type="simple">Hunsberger AGB (2003) New insect pests of South Florida. Proceedings of the Florida State Horticultural Society 116: 343–345.</mixed-citation></ref></ref-list></tp:taxon-treatment>
