# Supplementary material for: Bridging biodiversity gaps: Updated taxonomy and diversity of Sri Lankan Myllocerus (Coleoptera, Curculionidae, Entiminae)
Source: Zookeys. 2026 Jul 3;1284:87–111. doi: 10.3897/zookeys.1284.191034 (PMC13354979; doi:10.3897/zookeys.1284.191034)
Supplement: XML Treatment for Myllocerus angulatipes [file zookeys.1284.191034-treatment3.xml]

<!DOCTYPE tp:taxon-treatment
  PUBLIC "-//TaxonX//DTD Taxonomic Treatment Publishing DTD v0 20100105//EN" "tax-treatment-NSO.dtd">
<tp:taxon-treatment xmlns:tp="http://www.plazi.org/taxpub"><tp:treatment-meta><kwd-group><label>Taxon classification</label><kwd>
                <named-content content-type="kingdom">Animalia</named-content>
              </kwd><kwd>
                <named-content content-type="order">Coleoptera</named-content>
              </kwd><kwd>
                <named-content content-type="family">Curculionidae</named-content>
              </kwd></kwd-group><mixed-citation publication-type="journal"><person-group><name><surname>Wijesinghe</surname><given-names>Dilshara D.</given-names></name><name><surname>Hong</surname><given-names>Ki-Jeong</given-names></name></person-group><article-title>Bridging biodiversity gaps: Updated taxonomy and diversity of Sri Lankan <italic><tp:taxon-name><tp:taxon-name-part taxon-name-part-type="genus" reg="Myllocerus">Myllocerus</tp:taxon-name-part></tp:taxon-name></italic> (<tp:taxon-name><tp:taxon-name-part taxon-name-part-type="order" reg="Coleoptera">Coleoptera</tp:taxon-name-part></tp:taxon-name>, <tp:taxon-name><tp:taxon-name-part taxon-name-part-type="family" reg="Curculionidae">Curculionidae</tp:taxon-name-part></tp:taxon-name>, <tp:taxon-name><tp:taxon-name-part taxon-name-part-type="subfamily" reg="Entiminae">Entiminae</tp:taxon-name-part></tp:taxon-name>)</article-title><source>Zookeys</source><day>03</day><month>07</month><year>2026</year><volume>1284</volume><fpage>87</fpage><lpage>111</lpage><pub-id pub-id-type="doi">10.3897/zookeys.1284.191034</pub-id></mixed-citation></tp:treatment-meta><tp:nomenclature><tp:taxon-name><object-id xmlns:xlink="http://www.w3.org/1999/xlink" content-type="arpha" xlink:type="simple">30F4CA72-2B9A-58F0-920E-1039810404B2</object-id>
                    		<tp:taxon-name-part taxon-name-part-type="genus" reg="Myllocerus">Myllocerus</tp:taxon-name-part> <tp:taxon-name-part taxon-name-part-type="species" reg="angulatipes">angulatipes</tp:taxon-name-part>
                    	</tp:taxon-name><tp:taxon-authority>Marshall, 1916</tp:taxon-authority><xref ref-type="fig" rid="F2">Fig. 2A, B</xref><tp:nomenclature-citation-list><tp:nomenclature-citation><tp:taxon-name><tp:taxon-name-part taxon-name-part-type="genus" reg="Myllocerus">Myllocerus</tp:taxon-name-part> <tp:taxon-name-part taxon-name-part-type="species" reg="angulatipes">angulatipes</tp:taxon-name-part></tp:taxon-name><comment> Marshall, 1916: 316. Type locality: Ceylon-Dikoya; Type repository: <named-content xmlns:xlink="http://www.w3.org/1999/xlink" content-type="dwc:institutional_code" xlink:title="Natural History Museum, London" xlink:href="https://scientific-collections.gbif.org/institution/1d808a7c-1f9e-4379-9616-edb749ecf10e" xlink:type="simple">NHMUK</named-content>. Type examined.</comment></tp:nomenclature-citation></tp:nomenclature-citation-list></tp:nomenclature><tp:treatment-sec sec-type="Material examined"><title>Material examined.</title><p><bold><italic>Paratype</italic></bold>. Sri Lanka • 1♀; Central Province, Dikoya, 3800–4200 ft; 6 Dec. 1881–16 Jan. 1882; G. Lewis leg.; <named-content xmlns:xlink="http://www.w3.org/1999/xlink" content-type="dwc:institutional_code" xlink:title="Natural History Museum, London" xlink:href="https://scientific-collections.gbif.org/institution/1d808a7c-1f9e-4379-9616-edb749ecf10e" xlink:type="simple">NHMUK</named-content>, NHMUK013663874.</p><fig id="F2" position="float" orientation="portrait"><object-id xmlns:xlink="http://www.w3.org/1999/xlink" content-type="doi" xlink:type="simple">10.3897/zookeys.1284.191034.figure2</object-id><object-id xmlns:xlink="http://www.w3.org/1999/xlink" content-type="arpha" xlink:type="simple">5F039E86-F320-5C72-89E1-2991963EDA0C</object-id><label>Figure 2.</label><caption><p>Sri Lankan <italic><tp:taxon-name><tp:taxon-name-part taxon-name-part-type="genus" reg="Myllocerus">Myllocerus</tp:taxon-name-part></tp:taxon-name></italic> Schönherr, 1823 species examined from the National History Museum, London. <bold>A, B</bold>. <italic><tp:taxon-name><tp:taxon-name-part taxon-name-part-type="genus" reg="Myllocerus">Myllocerus</tp:taxon-name-part> <tp:taxon-name-part taxon-name-part-type="species" reg="angulatipes">angulatipes</tp:taxon-name-part></tp:taxon-name></italic> Marshall, 1916; <bold>A</bold>. Habitus; <bold>B</bold>. Labels; <bold>C, D</bold>. <italic><tp:taxon-name><tp:taxon-name-part taxon-name-part-type="genus" reg="Myllocerus">Myllocerus</tp:taxon-name-part> <tp:taxon-name-part taxon-name-part-type="species" reg="curvicornis">curvicornis</tp:taxon-name-part></tp:taxon-name></italic> (Fabricius, 1792); <bold>C</bold>. Habitus; <bold>D</bold>. Labels.</p></caption><graphic xmlns:xlink="http://www.w3.org/1999/xlink" xlink:href="zookeys-1284-087_article-191034__-g002.jpg" id="oo_1706118.jpg" position="float" orientation="portrait" xlink:type="simple"><uri content-type="original_file" xlink:type="simple">https://binary.pensoft.net/fig/1706118</uri></graphic></fig></tp:treatment-sec><tp:treatment-sec sec-type="Diagnosis"><title>Diagnosis.</title><p>Body dark brown; dorsal surface with brown scaling, variegated with darker patches on the elytra. Head bearing a broad lateral green stripe ventral to eye, continued along prothorax and elytra; on elytra stripe broader and extending to elytral stria 6 near base and to elytral stria 5 posterior to mid-length, irregular and variable. Head finely striolate, the striolation visible through thin scaling; eyes lateral and convex; interocular distance broader than length of eye. Rostrum about as long as broad in ♂ and slightly shorter in ♀, narrowed from base to beyond mid-length; apical emargination moderately deep, forming a right angle. Antennae reddish brown; scape with sparse minute pale scales and curved black setae; funicular antennomeres 1 and 2 equal, funicular antennomere 3 longer than 4; funicular antennomere 7 longer than broad. Prothorax transverse; sides rounded and broadest at mid-length; shallowly constricted and transversely impressed anteriorly and posteriorly; posterior margin truncate and not broader than anterior margin, which is rounded dorsally. Elytra subtruncate at base, parallel-sided in ♂ and slightly dilated posteriorly in ♀; dorsal surface almost flat; disc with a small transverse flattened area posterior to scutellar shield, followed posteriorly by a shallow, broad, oblique impression extending from elytra humeri to suture. Legs reddish brown; femora with a single tooth; inner margin of protibiae with a distinct angulation proximal to mid-length, weaker on metathoracic pair.</p></tp:treatment-sec><tp:treatment-sec sec-type="Remarks"><title>Remarks.</title><p>This species is similar to <italic><tp:taxon-name><tp:taxon-name-part taxon-name-part-type="genus" reg="Myllocerus">M.</tp:taxon-name-part> <tp:taxon-name-part taxon-name-part-type="species" reg="zeylanicus">zeylanicus</tp:taxon-name-part></tp:taxon-name></italic> Marshall, 1916, but differs by the following characters: head bearing a broad lateral green stripe ventral to eye, continued along prothorax and elytra; rostrum with apical emargination forming a right angle, median carina reaching to frons; inner margin of protibiae with a distinct angulation proximal to mid-length.</p></tp:treatment-sec><tp:treatment-sec sec-type="Plant association"><title>Plant association.</title><p>Unknown.</p></tp:treatment-sec><tp:treatment-sec sec-type="Distribution"><title>Distribution.</title><p>Sri Lanka.</p></tp:treatment-sec></tp:taxon-treatment>
