# Supplementary material for: Bridging biodiversity gaps: Updated taxonomy and diversity of Sri Lankan Myllocerus (Coleoptera, Curculionidae, Entiminae)
Source: Zookeys. 2026 Jul 3;1284:87–111. doi: 10.3897/zookeys.1284.191034 (PMC13354979; doi:10.3897/zookeys.1284.191034)
Supplement: XML Treatment for Myllocerus curvicornis [file zookeys.1284.191034-treatment4.xml]

<!DOCTYPE tp:taxon-treatment
  PUBLIC "-//TaxonX//DTD Taxonomic Treatment Publishing DTD v0 20100105//EN" "tax-treatment-NSO.dtd">
<tp:taxon-treatment xmlns:tp="http://www.plazi.org/taxpub"><tp:treatment-meta><kwd-group><label>Taxon classification</label><kwd>
                <named-content content-type="kingdom">Animalia</named-content>
              </kwd><kwd>
                <named-content content-type="order">Coleoptera</named-content>
              </kwd><kwd>
                <named-content content-type="family">Curculionidae</named-content>
              </kwd></kwd-group><mixed-citation publication-type="journal"><person-group><name><surname>Wijesinghe</surname><given-names>Dilshara D.</given-names></name><name><surname>Hong</surname><given-names>Ki-Jeong</given-names></name></person-group><article-title>Bridging biodiversity gaps: Updated taxonomy and diversity of Sri Lankan <italic><tp:taxon-name><tp:taxon-name-part taxon-name-part-type="genus" reg="Myllocerus">Myllocerus</tp:taxon-name-part></tp:taxon-name></italic> (<tp:taxon-name><tp:taxon-name-part taxon-name-part-type="order" reg="Coleoptera">Coleoptera</tp:taxon-name-part></tp:taxon-name>, <tp:taxon-name><tp:taxon-name-part taxon-name-part-type="family" reg="Curculionidae">Curculionidae</tp:taxon-name-part></tp:taxon-name>, <tp:taxon-name><tp:taxon-name-part taxon-name-part-type="subfamily" reg="Entiminae">Entiminae</tp:taxon-name-part></tp:taxon-name>)</article-title><source>Zookeys</source><day>03</day><month>07</month><year>2026</year><volume>1284</volume><fpage>87</fpage><lpage>111</lpage><pub-id pub-id-type="doi">10.3897/zookeys.1284.191034</pub-id></mixed-citation></tp:treatment-meta><tp:nomenclature><tp:taxon-name><object-id xmlns:xlink="http://www.w3.org/1999/xlink" content-type="arpha" xlink:type="simple">1EC4932D-5545-5163-AC59-46A7F9C76352</object-id>
                    		<tp:taxon-name-part taxon-name-part-type="genus" reg="Myllocerus">Myllocerus</tp:taxon-name-part> <tp:taxon-name-part taxon-name-part-type="species" reg="curvicornis">curvicornis</tp:taxon-name-part>
                    	</tp:taxon-name><tp:taxon-authority>(Fabricius, 1792)</tp:taxon-authority><xref ref-type="fig" rid="F2">Fig. 2C, D</xref><tp:nomenclature-citation-list><tp:nomenclature-citation><tp:taxon-name><tp:taxon-name-part taxon-name-part-type="genus" reg="Curculio">Curculio</tp:taxon-name-part> <tp:taxon-name-part taxon-name-part-type="species" reg="curvicornis">curvicornis</tp:taxon-name-part></tp:taxon-name><comment> Fabricius, 1792: 488. Type locality: India orientalis; Type repository: Zoological Museum, University of Copenhagen. Type not examined.</comment></tp:nomenclature-citation><tp:nomenclature-citation><tp:taxon-name><tp:taxon-name-part taxon-name-part-type="genus" reg="Myllocerus"/> <tp:taxon-name-part taxon-name-part-type="species" reg="transmarinus"/></tp:taxon-name><comment> = <tp:taxon-name><tp:taxon-name-part taxon-name-part-type="genus" reg="Myllocerus">Myllocerus</tp:taxon-name-part> <tp:taxon-name-part taxon-name-part-type="species" reg="transmarinus">transmarinus</tp:taxon-name-part></tp:taxon-name> Boheman, 1834: 429; <xref ref-type="bibr" rid="B18">Marshall 1916</xref>: 343; <xref ref-type="bibr" rid="B29">Ramamurthy and Ghai 1988</xref>: 455. Type locality: India orientalis; Type repository: Swedish Museum of Natural History, Stockholm.</comment></tp:nomenclature-citation></tp:nomenclature-citation-list></tp:nomenclature><tp:treatment-sec sec-type="Material examined"><title>Material examined.</title><p>Sri Lanka • 1♂ 1♀; North Central Province, Dambewatana, Galkiriyagama; <named-content xmlns:xlink="http://www.w3.org/1999/xlink" content-type="dwc:verbatimCoordinates" xlink:type="simple">7°56.2'N, 80°33.61'E</named-content>; 8 Jan. 2020; KJ. Hong leg.; on <italic><tp:taxon-name><tp:taxon-name-part taxon-name-part-type="genus" reg="Mangifera">Mangifera</tp:taxon-name-part> <tp:taxon-name-part taxon-name-part-type="species" reg="indica">indica</tp:taxon-name-part></tp:taxon-name></italic> (<tp:taxon-name><tp:taxon-name-part taxon-name-part-type="family" reg="Anacardiaceae">Anacardiaceae</tp:taxon-name-part></tp:taxon-name>); <abbrev xmlns:xlink="http://www.w3.org/1999/xlink" content-type="institution" xlink:title="Sunchon National University, Suncheon, South Korea" xlink:type="simple">SCNU</abbrev> • 1♂ 1♀; North Central Province, Bakamuna, Sirikanduyaya; <named-content xmlns:xlink="http://www.w3.org/1999/xlink" content-type="dwc:verbatimCoordinates" xlink:type="simple">7°46.99'N, 80°50.54'E</named-content>; 20 Feb. 2024; DD. Wijesinghe leg.; on <italic><tp:taxon-name><tp:taxon-name-part taxon-name-part-type="genus" reg="Gliricidia">Gliricidia</tp:taxon-name-part> <tp:taxon-name-part taxon-name-part-type="species" reg="sepium">sepium</tp:taxon-name-part></tp:taxon-name></italic> (<tp:taxon-name><tp:taxon-name-part taxon-name-part-type="family" reg="Fabaceae">Fabaceae</tp:taxon-name-part></tp:taxon-name>); <abbrev xmlns:xlink="http://www.w3.org/1999/xlink" content-type="institution" xlink:title="Sunchon National University, Suncheon, South Korea" xlink:type="simple">SCNU</abbrev> • 1♂; Western Province, Colombo; 7–27 Apr.1882; G. Lewis leg.; <named-content xmlns:xlink="http://www.w3.org/1999/xlink" content-type="dwc:institutional_code" xlink:title="Natural History Museum, London" xlink:href="https://scientific-collections.gbif.org/institution/1d808a7c-1f9e-4379-9616-edb749ecf10e" xlink:type="simple">NHMUK</named-content>, NHMUK013663873.</p></tp:treatment-sec><tp:treatment-sec sec-type="Diagnosis"><title>Diagnosis.</title><p>Body black to dark brown, with grey and brown scaling. Prothorax dorsally either dark brown with a narrow median pale brown line, or pale brown with a dark brown, longitudinal, lateral stripes. Elytra dark to pale brown dorsally, irregularly mottled with small grey spots, occasionally partly confluent. Lateral margins of head, prothorax, and elytra, as well as ventral surfaces, grey to whitish. Head with sparse obscure punctation concealed by scaling; eyes sublateral. Antennae dark brown, with depressed grey setae; funicular antennomere 2 distinctly longer than 1, funicular antennomere 3 slightly longer than 4. Prothorax transverse, sides slightly rounded, posterior margin moderately bisinuate, not broader than anterior margin. Elytra rather broad, separately rounded at base, deeply puncto-striate, punctures clearly visible through scaling; setae very short and recumbent. Legs dark brown with grey scaling; femora unidentate; tibiae simple.</p></tp:treatment-sec><tp:treatment-sec sec-type="Remarks"><title>Remarks.</title><p>This species is closely related to <italic><tp:taxon-name><tp:taxon-name-part taxon-name-part-type="genus" reg="Myllocerus">M.</tp:taxon-name-part> <tp:taxon-name-part taxon-name-part-type="species" reg="subfasciatus">subfasciatus</tp:taxon-name-part></tp:taxon-name></italic> Guérin-Méneville, 1843, but differs by the following characters: funicular antennomere 2 distinctly longer than 1, funicular antennomere 3 slightly longer than 4; funicular antennomeres 2–6 without conspicuous white setae; metafemora unidentate.</p></tp:treatment-sec><tp:treatment-sec sec-type="Plant association"><title>Plant association.</title><p><italic><tp:taxon-name><tp:taxon-name-part taxon-name-part-type="genus" reg="Psophocarpus">Psophocarpus</tp:taxon-name-part> <tp:taxon-name-part taxon-name-part-type="species" reg="tetragonolobus">tetragonolobus</tp:taxon-name-part></tp:taxon-name></italic> (<tp:taxon-name><tp:taxon-name-part taxon-name-part-type="family" reg="Fabaceae">Fabaceae</tp:taxon-name-part></tp:taxon-name>), <italic><tp:taxon-name><tp:taxon-name-part taxon-name-part-type="genus" reg="Vachellia">Vachellia</tp:taxon-name-part> <tp:taxon-name-part taxon-name-part-type="species" reg="nilotica">nilotica</tp:taxon-name-part></tp:taxon-name></italic> (= <italic><tp:taxon-name><tp:taxon-name-part taxon-name-part-type="genus" reg="Acacia">Acacia</tp:taxon-name-part> <tp:taxon-name-part taxon-name-part-type="species" reg="arabica">arabica</tp:taxon-name-part></tp:taxon-name></italic>) (<tp:taxon-name><tp:taxon-name-part taxon-name-part-type="family" reg="Fabaceae">Fabaceae</tp:taxon-name-part></tp:taxon-name>), <italic><tp:taxon-name><tp:taxon-name-part taxon-name-part-type="genus" reg="Acacia">Acacia</tp:taxon-name-part> <tp:taxon-name-part taxon-name-part-type="species" reg="decurrens">decurrens</tp:taxon-name-part></tp:taxon-name></italic> (<tp:taxon-name><tp:taxon-name-part taxon-name-part-type="family" reg="Fabaceae">Fabaceae</tp:taxon-name-part></tp:taxon-name>), <italic><tp:taxon-name><tp:taxon-name-part taxon-name-part-type="genus" reg="Melastoma">Melastoma</tp:taxon-name-part> <tp:taxon-name-part taxon-name-part-type="species" reg="malabathricum">malabathricum</tp:taxon-name-part></tp:taxon-name></italic> (<tp:taxon-name><tp:taxon-name-part taxon-name-part-type="family" reg="Melastomataceae">Melastomataceae</tp:taxon-name-part></tp:taxon-name>), <italic><tp:taxon-name><tp:taxon-name-part taxon-name-part-type="genus" reg="Theobroma">Theobroma</tp:taxon-name-part> <tp:taxon-name-part taxon-name-part-type="species" reg="cacao">cacao</tp:taxon-name-part></tp:taxon-name></italic> (<tp:taxon-name><tp:taxon-name-part taxon-name-part-type="family" reg="Malvaceae">Malvaceae</tp:taxon-name-part></tp:taxon-name>), <italic><tp:taxon-name><tp:taxon-name-part taxon-name-part-type="genus" reg="Camellia">Camellia</tp:taxon-name-part> <tp:taxon-name-part taxon-name-part-type="species" reg="sinensis">sinensis</tp:taxon-name-part></tp:taxon-name></italic> (<tp:taxon-name><tp:taxon-name-part taxon-name-part-type="family" reg="Theaceae">Theaceae</tp:taxon-name-part></tp:taxon-name>), <italic><tp:taxon-name><tp:taxon-name-part taxon-name-part-type="genus" reg="Cocos">Cocos</tp:taxon-name-part> <tp:taxon-name-part taxon-name-part-type="species" reg="nucifera">nucifera</tp:taxon-name-part></tp:taxon-name></italic> (<tp:taxon-name><tp:taxon-name-part taxon-name-part-type="family" reg="Arecaceae">Arecaceae</tp:taxon-name-part></tp:taxon-name>), <italic><tp:taxon-name><tp:taxon-name-part taxon-name-part-type="genus" reg="Ziziphus">Ziziphus</tp:taxon-name-part> <tp:taxon-name-part taxon-name-part-type="species" reg="mauritiana">mauritiana</tp:taxon-name-part></tp:taxon-name></italic> (<tp:taxon-name><tp:taxon-name-part taxon-name-part-type="family" reg="Rhamnaceae">Rhamnaceae</tp:taxon-name-part></tp:taxon-name>), <italic><tp:taxon-name><tp:taxon-name-part taxon-name-part-type="genus" reg="Rosa">Rosa</tp:taxon-name-part></tp:taxon-name></italic> spp. (<tp:taxon-name><tp:taxon-name-part taxon-name-part-type="family" reg="Rosaceae">Rosaceae</tp:taxon-name-part></tp:taxon-name>), <italic><tp:taxon-name><tp:taxon-name-part taxon-name-part-type="genus" reg="Erythrina">Erythrina</tp:taxon-name-part> <tp:taxon-name-part taxon-name-part-type="species" reg="lithosperma">lithosperma</tp:taxon-name-part></tp:taxon-name></italic> (<tp:taxon-name><tp:taxon-name-part taxon-name-part-type="family" reg="Fabaceae">Fabaceae</tp:taxon-name-part></tp:taxon-name>), <italic><tp:taxon-name><tp:taxon-name-part taxon-name-part-type="genus" reg="Gliricidia">Gliricidia</tp:taxon-name-part> <tp:taxon-name-part taxon-name-part-type="species" reg="sepium">sepium</tp:taxon-name-part></tp:taxon-name></italic> (<tp:taxon-name><tp:taxon-name-part taxon-name-part-type="family" reg="Fabaceae">Fabaceae</tp:taxon-name-part></tp:taxon-name>), <italic><tp:taxon-name><tp:taxon-name-part taxon-name-part-type="genus" reg="Mangifera">Mangifera</tp:taxon-name-part> <tp:taxon-name-part taxon-name-part-type="species" reg="indica">indica</tp:taxon-name-part></tp:taxon-name></italic> (<tp:taxon-name><tp:taxon-name-part taxon-name-part-type="family" reg="Anacardiaceae">Anacardiaceae</tp:taxon-name-part></tp:taxon-name>) (<xref ref-type="bibr" rid="B29">Ramamurthy and Ghai 1988</xref>; <xref ref-type="bibr" rid="B33">Shanthichandra et al. 1990</xref>; <xref ref-type="bibr" rid="B18">Marshall 1916</xref>).</p></tp:treatment-sec><tp:treatment-sec sec-type="Distribution"><title>Distribution.</title><p>Sri Lanka, India.</p></tp:treatment-sec><tp:treatment-sec><!--Section generated to contain objects referenced in tp:taxon-treatment.--><fig id="F2" position="float" orientation="portrait"><object-id xmlns:xlink="http://www.w3.org/1999/xlink" content-type="doi" xlink:type="simple">10.3897/zookeys.1284.191034.figure2</object-id><object-id xmlns:xlink="http://www.w3.org/1999/xlink" content-type="arpha" xlink:type="simple">5F039E86-F320-5C72-89E1-2991963EDA0C</object-id><label>Figure 2.</label><caption><p>Sri Lankan <italic><tp:taxon-name><tp:taxon-name-part taxon-name-part-type="genus" reg="Myllocerus">Myllocerus</tp:taxon-name-part></tp:taxon-name></italic> Schönherr, 1823 species examined from the National History Museum, London. <bold>A, B</bold>. <italic><tp:taxon-name><tp:taxon-name-part taxon-name-part-type="genus" reg="Myllocerus">Myllocerus</tp:taxon-name-part> <tp:taxon-name-part taxon-name-part-type="species" reg="angulatipes">angulatipes</tp:taxon-name-part></tp:taxon-name></italic> Marshall, 1916; <bold>A</bold>. Habitus; <bold>B</bold>. Labels; <bold>C, D</bold>. <italic><tp:taxon-name><tp:taxon-name-part taxon-name-part-type="genus" reg="Myllocerus">Myllocerus</tp:taxon-name-part> <tp:taxon-name-part taxon-name-part-type="species" reg="curvicornis">curvicornis</tp:taxon-name-part></tp:taxon-name></italic> (Fabricius, 1792); <bold>C</bold>. Habitus; <bold>D</bold>. Labels.</p></caption><graphic xmlns:xlink="http://www.w3.org/1999/xlink" xlink:href="zookeys-1284-087_article-191034__-g002.jpg" id="oo_1706118.jpg" position="float" orientation="portrait" xlink:type="simple"><uri content-type="original_file" xlink:type="simple">https://binary.pensoft.net/fig/1706118</uri></graphic></fig></tp:treatment-sec><ref-list><ref id="B18"><mixed-citation xmlns:xlink="http://www.w3.org/1999/xlink" xlink:type="simple">Marshall GAK (1916) <tp:taxon-name><tp:taxon-name-part taxon-name-part-type="order">Coleoptera</tp:taxon-name-part></tp:taxon-name>. <tp:taxon-name><tp:taxon-name-part taxon-name-part-type="genus">Rhynchophora</tp:taxon-name-part></tp:taxon-name>: <tp:taxon-name><tp:taxon-name-part taxon-name-part-type="family">Curculionidae</tp:taxon-name-part></tp:taxon-name>. In: Shipley AE (Ed.) The Fauna of British India, including Ceylon and Burma. Taylor &amp; Francis, London, xv + 367 pp. <ext-link xlink:href="10.5962/bhl.title.100762" ext-link-type="doi" xlink:type="simple">https://doi.org/10.5962/bhl.title.100762</ext-link></mixed-citation></ref><ref id="B29"><mixed-citation xmlns:xlink="http://www.w3.org/1999/xlink" xlink:type="simple">Ramamurthy VV, Ghai S (1988) A study on the genus <italic><tp:taxon-name><tp:taxon-name-part taxon-name-part-type="genus">Myllocerus</tp:taxon-name-part></tp:taxon-name></italic> (<tp:taxon-name><tp:taxon-name-part taxon-name-part-type="order">Coleoptera</tp:taxon-name-part></tp:taxon-name>: <tp:taxon-name><tp:taxon-name-part taxon-name-part-type="family">Curculionidae</tp:taxon-name-part></tp:taxon-name>). Oriental Insects 22: 377–500. <ext-link xlink:href="10.1080/00305316.1988.11835496" ext-link-type="doi" xlink:type="simple">https://doi.org/10.1080/00305316.1988.11835496</ext-link></mixed-citation></ref><ref id="B33"><mixed-citation xmlns:xlink="http://www.w3.org/1999/xlink" xlink:type="simple">Shanthichandra WKN, Gunasekera SA, Price TV (1990) Diseases and pests of the winged bean (<italic><tp:taxon-name><tp:taxon-name-part taxon-name-part-type="genus">Psophocarpus</tp:taxon-name-part> <tp:taxon-name-part taxon-name-part-type="species">tetragonolobus</tp:taxon-name-part></tp:taxon-name></italic> [L.] DC.) in Sri Lanka. International Journal of Pest Management 36(4): 375–379. <ext-link xlink:href="10.1080/09670879009371515" ext-link-type="doi" xlink:type="simple">https://doi.org/10.1080/09670879009371515</ext-link></mixed-citation></ref></ref-list></tp:taxon-treatment>
