# Supplementary material for: Bridging biodiversity gaps: Updated taxonomy and diversity of Sri Lankan Myllocerus (Coleoptera, Curculionidae, Entiminae)
Source: Zookeys. 2026 Jul 3;1284:87–111. doi: 10.3897/zookeys.1284.191034 (PMC13354979; doi:10.3897/zookeys.1284.191034)
Supplement: XML Treatment for Myllocerus delicatulus [file zookeys.1284.191034-treatment5.xml]

<!DOCTYPE tp:taxon-treatment
  PUBLIC "-//TaxonX//DTD Taxonomic Treatment Publishing DTD v0 20100105//EN" "tax-treatment-NSO.dtd">
<tp:taxon-treatment xmlns:tp="http://www.plazi.org/taxpub"><tp:treatment-meta><kwd-group><label>Taxon classification</label><kwd>
                <named-content content-type="kingdom">Animalia</named-content>
              </kwd><kwd>
                <named-content content-type="order">Coleoptera</named-content>
              </kwd><kwd>
                <named-content content-type="family">Curculionidae</named-content>
              </kwd></kwd-group><mixed-citation publication-type="journal"><person-group><name><surname>Wijesinghe</surname><given-names>Dilshara D.</given-names></name><name><surname>Hong</surname><given-names>Ki-Jeong</given-names></name></person-group><article-title>Bridging biodiversity gaps: Updated taxonomy and diversity of Sri Lankan <italic><tp:taxon-name><tp:taxon-name-part taxon-name-part-type="genus" reg="Myllocerus">Myllocerus</tp:taxon-name-part></tp:taxon-name></italic> (<tp:taxon-name><tp:taxon-name-part taxon-name-part-type="order" reg="Coleoptera">Coleoptera</tp:taxon-name-part></tp:taxon-name>, <tp:taxon-name><tp:taxon-name-part taxon-name-part-type="family" reg="Curculionidae">Curculionidae</tp:taxon-name-part></tp:taxon-name>, <tp:taxon-name><tp:taxon-name-part taxon-name-part-type="subfamily" reg="Entiminae">Entiminae</tp:taxon-name-part></tp:taxon-name>)</article-title><source>Zookeys</source><day>03</day><month>07</month><year>2026</year><volume>1284</volume><fpage>87</fpage><lpage>111</lpage><pub-id pub-id-type="doi">10.3897/zookeys.1284.191034</pub-id></mixed-citation></tp:treatment-meta><tp:nomenclature><tp:taxon-name><object-id xmlns:xlink="http://www.w3.org/1999/xlink" content-type="arpha" xlink:type="simple">60E76275-F978-5730-BF76-BF46F2D95916</object-id>
                    		<tp:taxon-name-part taxon-name-part-type="genus" reg="Myllocerus">Myllocerus</tp:taxon-name-part> <tp:taxon-name-part taxon-name-part-type="species" reg="delicatulus">delicatulus</tp:taxon-name-part>
                    	</tp:taxon-name><tp:taxon-authority>Boheman, 1842</tp:taxon-authority><tp:nomenclature-citation-list><tp:nomenclature-citation><tp:taxon-name><tp:taxon-name-part taxon-name-part-type="genus" reg="Myllocerus">Myllocerus</tp:taxon-name-part> <tp:taxon-name-part taxon-name-part-type="species" reg="delicatulus">delicatulus</tp:taxon-name-part></tp:taxon-name><comment> Boheman, 1842: 6. Type locality: Pondichery, India orientalis; Type repository: Swedish Museum of Natural History, Stockholm. Type not examined.</comment></tp:nomenclature-citation><tp:nomenclature-citation><tp:taxon-name><tp:taxon-name-part taxon-name-part-type="genus" reg="Phyllobius"/> <tp:taxon-name-part taxon-name-part-type="species" reg="mimicus"/></tp:taxon-name><comment> = <tp:taxon-name><tp:taxon-name-part taxon-name-part-type="genus" reg="Phyllobius">Phyllobius</tp:taxon-name-part> <tp:taxon-name-part taxon-name-part-type="species" reg="mimicus">mimicus</tp:taxon-name-part></tp:taxon-name> Walker, 1859: 263; <xref ref-type="bibr" rid="B18">Marshall 1916</xref>: 304; <xref ref-type="bibr" rid="B29">Ramamurthy and Ghai 1988</xref>: 419. Type locality: Ceylon; Type repository: <named-content xmlns:xlink="http://www.w3.org/1999/xlink" content-type="dwc:institutional_code" xlink:title="Natural History Museum, London" xlink:href="https://scientific-collections.gbif.org/institution/1d808a7c-1f9e-4379-9616-edb749ecf10e" xlink:type="simple">NHMUK</named-content>.</comment></tp:nomenclature-citation></tp:nomenclature-citation-list></tp:nomenclature><tp:treatment-sec sec-type="Material examined"><title>Material examined.</title><p>No specimens examined; data based on published records.</p></tp:treatment-sec><tp:treatment-sec sec-type="Diagnosis"><title>Diagnosis.</title><p>Body dark brown, uniformly clothed with light yellowish green scaling. Head subconical; eyes dorsal, widely separated, interocular distance nearly equal to width of eye; frons without median impression. Rostrum as long as head; as long as or slightly broader than long, gradually narrowed anteriorly, sides straight; scrobes entirely dorsal, interscrobal distance slightly broader than interocular distance. Antennae black to dark brown; funicular antennomeres 1 and 2 elongate and subequal; funicular antennomere 3 slightly longer than 4; funicular antennomere 4 longer than 5; funicular antennomere 5 yellowish. Prothorax transverse, subcylindrical, sides parallel posteriorly and slightly narrowed only on anterior half; posterior sinuation shallow. Elytra with bases weakly rounded; strial punctures scarcely visible through scaling; elytral interstriae with scales circular, convex, disc-shaped. Legs yellowish; femora with a single small tooth (<xref ref-type="bibr" rid="B18">Marshall 1916</xref>).</p></tp:treatment-sec><tp:treatment-sec sec-type="Remarks"><title>Remarks.</title><p>This species can be distinguished from <italic><tp:taxon-name><tp:taxon-name-part taxon-name-part-type="genus" reg="Myllocerus">M.</tp:taxon-name-part> <tp:taxon-name-part taxon-name-part-type="species" reg="viridanus">viridanus</tp:taxon-name-part></tp:taxon-name></italic> (Fabricius, 1775) by the following characters: head subconical, eyes more widely separated; interocular distance nearly as broad as width of eye; frons not impressed; antennae yellowish; prothorax weakly narrowed anteriorly; elytra with base distinctly rounded. It is also closely related to <italic><tp:taxon-name><tp:taxon-name-part taxon-name-part-type="genus" reg="Myllocerus">M.</tp:taxon-name-part> <tp:taxon-name-part taxon-name-part-type="species" reg="thompsoni">thompsoni</tp:taxon-name-part></tp:taxon-name></italic> Ramamurthy &amp; Ghai, 1988, but differs by the following characters: interocular distance nearly as broad as width of eye; presence of a longitudinal ridge around eyes; funicular antennomeres 1 and 2 subequal; funicular antennomeres 3–6 not equal, progressively elongate; and elytral interstriae with scales distinctly smaller (<xref ref-type="bibr" rid="B29">Ramamurthy and Ghai 1988</xref>).</p></tp:treatment-sec><tp:treatment-sec sec-type="Plant association"><title>Plant association.</title><p><italic><tp:taxon-name><tp:taxon-name-part taxon-name-part-type="genus" reg="Morus">Morus</tp:taxon-name-part></tp:taxon-name></italic> spp. (<tp:taxon-name><tp:taxon-name-part taxon-name-part-type="family" reg="Moraceae">Moraceae</tp:taxon-name-part></tp:taxon-name>), <italic><tp:taxon-name><tp:taxon-name-part taxon-name-part-type="genus" reg="Litchi">Litchi</tp:taxon-name-part> <tp:taxon-name-part taxon-name-part-type="species" reg="chinensis">chinensis</tp:taxon-name-part></tp:taxon-name></italic> (<tp:taxon-name><tp:taxon-name-part taxon-name-part-type="family" reg="Sapindaceae">Sapindaceae</tp:taxon-name-part></tp:taxon-name>), <italic><tp:taxon-name><tp:taxon-name-part taxon-name-part-type="genus" reg="Lantana">Lantana</tp:taxon-name-part> <tp:taxon-name-part taxon-name-part-type="species" reg="camara">camara</tp:taxon-name-part></tp:taxon-name></italic> (<tp:taxon-name><tp:taxon-name-part taxon-name-part-type="family" reg="Verbenaceae">Verbenaceae</tp:taxon-name-part></tp:taxon-name>) (<xref ref-type="bibr" rid="B29">Ramamurthy and Ghai 1988</xref>).</p></tp:treatment-sec><tp:treatment-sec sec-type="Distribution"><title>Distribution.</title><p>Sri Lanka, India.</p></tp:treatment-sec><ref-list><ref id="B18"><mixed-citation xmlns:xlink="http://www.w3.org/1999/xlink" xlink:type="simple">Marshall GAK (1916) <tp:taxon-name><tp:taxon-name-part taxon-name-part-type="order">Coleoptera</tp:taxon-name-part></tp:taxon-name>. <tp:taxon-name><tp:taxon-name-part taxon-name-part-type="genus">Rhynchophora</tp:taxon-name-part></tp:taxon-name>: <tp:taxon-name><tp:taxon-name-part taxon-name-part-type="family">Curculionidae</tp:taxon-name-part></tp:taxon-name>. In: Shipley AE (Ed.) The Fauna of British India, including Ceylon and Burma. Taylor &amp; Francis, London, xv + 367 pp. <ext-link xlink:href="10.5962/bhl.title.100762" ext-link-type="doi" xlink:type="simple">https://doi.org/10.5962/bhl.title.100762</ext-link></mixed-citation></ref><ref id="B29"><mixed-citation xmlns:xlink="http://www.w3.org/1999/xlink" xlink:type="simple">Ramamurthy VV, Ghai S (1988) A study on the genus <italic><tp:taxon-name><tp:taxon-name-part taxon-name-part-type="genus">Myllocerus</tp:taxon-name-part></tp:taxon-name></italic> (<tp:taxon-name><tp:taxon-name-part taxon-name-part-type="order">Coleoptera</tp:taxon-name-part></tp:taxon-name>: <tp:taxon-name><tp:taxon-name-part taxon-name-part-type="family">Curculionidae</tp:taxon-name-part></tp:taxon-name>). Oriental Insects 22: 377–500. <ext-link xlink:href="10.1080/00305316.1988.11835496" ext-link-type="doi" xlink:type="simple">https://doi.org/10.1080/00305316.1988.11835496</ext-link></mixed-citation></ref></ref-list></tp:taxon-treatment>
