# Supplementary material for: Bridging biodiversity gaps: Updated taxonomy and diversity of Sri Lankan Myllocerus (Coleoptera, Curculionidae, Entiminae)
Source: Zookeys. 2026 Jul 3;1284:87–111. doi: 10.3897/zookeys.1284.191034 (PMC13354979; doi:10.3897/zookeys.1284.191034)
Supplement: XML Treatment for Myllocerus equinus [file zookeys.1284.191034-treatment8.xml]

<!DOCTYPE tp:taxon-treatment
  PUBLIC "-//TaxonX//DTD Taxonomic Treatment Publishing DTD v0 20100105//EN" "tax-treatment-NSO.dtd">
<tp:taxon-treatment xmlns:tp="http://www.plazi.org/taxpub"><tp:treatment-meta><kwd-group><label>Taxon classification</label><kwd>
                <named-content content-type="kingdom">Animalia</named-content>
              </kwd><kwd>
                <named-content content-type="order">Coleoptera</named-content>
              </kwd><kwd>
                <named-content content-type="family">Curculionidae</named-content>
              </kwd></kwd-group><mixed-citation publication-type="journal"><person-group><name><surname>Wijesinghe</surname><given-names>Dilshara D.</given-names></name><name><surname>Hong</surname><given-names>Ki-Jeong</given-names></name></person-group><article-title>Bridging biodiversity gaps: Updated taxonomy and diversity of Sri Lankan <italic><tp:taxon-name><tp:taxon-name-part taxon-name-part-type="genus" reg="Myllocerus">Myllocerus</tp:taxon-name-part></tp:taxon-name></italic> (<tp:taxon-name><tp:taxon-name-part taxon-name-part-type="order" reg="Coleoptera">Coleoptera</tp:taxon-name-part></tp:taxon-name>, <tp:taxon-name><tp:taxon-name-part taxon-name-part-type="family" reg="Curculionidae">Curculionidae</tp:taxon-name-part></tp:taxon-name>, <tp:taxon-name><tp:taxon-name-part taxon-name-part-type="subfamily" reg="Entiminae">Entiminae</tp:taxon-name-part></tp:taxon-name>)</article-title><source>Zookeys</source><day>03</day><month>07</month><year>2026</year><volume>1284</volume><fpage>87</fpage><lpage>111</lpage><pub-id pub-id-type="doi">10.3897/zookeys.1284.191034</pub-id></mixed-citation></tp:treatment-meta><tp:nomenclature><tp:taxon-name><object-id xmlns:xlink="http://www.w3.org/1999/xlink" content-type="arpha" xlink:type="simple">327F0DA6-221A-5131-8EDD-87EC8AEC8C47</object-id>
                    		<tp:taxon-name-part taxon-name-part-type="genus" reg="Myllocerus">Myllocerus</tp:taxon-name-part> <tp:taxon-name-part taxon-name-part-type="species" reg="equinus">equinus</tp:taxon-name-part>
                    	</tp:taxon-name><tp:taxon-authority>Ramamurthy &amp; Ghai, 1988</tp:taxon-authority><tp:nomenclature-citation-list><tp:nomenclature-citation><tp:taxon-name><tp:taxon-name-part taxon-name-part-type="genus" reg="Myllocerus">Myllocerus</tp:taxon-name-part> <tp:taxon-name-part taxon-name-part-type="species" reg="equinus">equinus</tp:taxon-name-part></tp:taxon-name><comment> Ramamurthy &amp; Ghai, 1988: 464. Type locality: Sri Lanka; Type repository: State Museum of Zoology, Dresden. Type not examined.</comment></tp:nomenclature-citation></tp:nomenclature-citation-list></tp:nomenclature><tp:treatment-sec sec-type="Material examined"><title>Material examined.</title><p>No specimens examined; data based on published records.</p></tp:treatment-sec><tp:treatment-sec sec-type="Diagnosis"><title>Diagnosis.</title><p>Body dark brown to black, densely clothed with dull white scales; elytra dull whitish, each bearing nine irregularly shaped dark brown-black spots. Head with median area densely covered with white scales; eyes lateral, interocular distance shorter than length of eye and nearly equal to interscrobal distance. Rostrum slightly longer than head, apically deeply and acutely emarginate; median carina distinct and well developed. Antennae with scape stout, barely surpassing anterior margin of prothorax; funicular antennomere 2 slightly longer than 1, funicular antennomere 3 longer than 4. Prothorax transverse, sides weakly narrowing anteriorly, strongly constricted posteriorly; posterior margin distinctly bisinuate and broader than anterior margin. Elytra with striae originating from base; strial punctures deep, oblong, and well defined; elytral interstriae bearing distinct scaly vestiture with opaque ridges, imparting a ribbed appearance, lateral elytral interstriae clearly demarcated. Legs dark brown with dull white scaling; profemora bidentate, metafemora tridentate (<xref ref-type="bibr" rid="B29">Ramamurthy and Ghai 1988</xref>).</p></tp:treatment-sec><tp:treatment-sec sec-type="Remarks"><title>Remarks.</title><p>This species differs from <italic><tp:taxon-name><tp:taxon-name-part taxon-name-part-type="genus" reg="Myllocerus">M.</tp:taxon-name-part> <tp:taxon-name-part taxon-name-part-type="species" reg="undecimpustulatus">undecimpustulatus</tp:taxon-name-part> <tp:taxon-name-part taxon-name-part-type="subspecies" reg="undatus">undatus</tp:taxon-name-part></tp:taxon-name></italic> Marshal, 1916 in elytra with strial punctures originating from base, punctures deep and oblong; elytral interstriae bearing distinct scaly vestiture with opaque ridges, imparting a ribbed appearance, lateral interstriae clearly demarcated; prothorax weakly narrowed anteriorly; elytral humeri not projecting laterally; posterior interocular distance nearly equal to interscrobal distance (<xref ref-type="bibr" rid="B29">Ramamurthy and Ghai 1988</xref>).</p></tp:treatment-sec><tp:treatment-sec sec-type="Plant association"><title>Plant association.</title><p>Unknown.</p></tp:treatment-sec><tp:treatment-sec sec-type="Distribution"><title>Distribution.</title><p>Sri Lanka.</p></tp:treatment-sec><ref-list><ref id="B29"><mixed-citation xmlns:xlink="http://www.w3.org/1999/xlink" xlink:type="simple">Ramamurthy VV, Ghai S (1988) A study on the genus <italic><tp:taxon-name><tp:taxon-name-part taxon-name-part-type="genus">Myllocerus</tp:taxon-name-part></tp:taxon-name></italic> (<tp:taxon-name><tp:taxon-name-part taxon-name-part-type="order">Coleoptera</tp:taxon-name-part></tp:taxon-name>: <tp:taxon-name><tp:taxon-name-part taxon-name-part-type="family">Curculionidae</tp:taxon-name-part></tp:taxon-name>). Oriental Insects 22: 377–500. <ext-link xlink:href="10.1080/00305316.1988.11835496" ext-link-type="doi" xlink:type="simple">https://doi.org/10.1080/00305316.1988.11835496</ext-link></mixed-citation></ref></ref-list></tp:taxon-treatment>
