# Supplementary material for: Bridging biodiversity gaps: Updated taxonomy and diversity of Sri Lankan Myllocerus (Coleoptera, Curculionidae, Entiminae)
Source: Zookeys. 2026 Jul 3;1284:87–111. doi: 10.3897/zookeys.1284.191034 (PMC13354979; doi:10.3897/zookeys.1284.191034)
Supplement: XML Treatment for Myllocerus subfasciatus [file zookeys.1284.191034-treatment10.xml]

<!DOCTYPE tp:taxon-treatment
  PUBLIC "-//TaxonX//DTD Taxonomic Treatment Publishing DTD v0 20100105//EN" "tax-treatment-NSO.dtd">
<tp:taxon-treatment xmlns:tp="http://www.plazi.org/taxpub"><tp:treatment-meta><kwd-group><label>Taxon classification</label><kwd>
                <named-content content-type="kingdom">Animalia</named-content>
              </kwd><kwd>
                <named-content content-type="order">Coleoptera</named-content>
              </kwd><kwd>
                <named-content content-type="family">Curculionidae</named-content>
              </kwd></kwd-group><mixed-citation publication-type="journal"><person-group><name><surname>Wijesinghe</surname><given-names>Dilshara D.</given-names></name><name><surname>Hong</surname><given-names>Ki-Jeong</given-names></name></person-group><article-title>Bridging biodiversity gaps: Updated taxonomy and diversity of Sri Lankan <italic><tp:taxon-name><tp:taxon-name-part taxon-name-part-type="genus" reg="Myllocerus">Myllocerus</tp:taxon-name-part></tp:taxon-name></italic> (<tp:taxon-name><tp:taxon-name-part taxon-name-part-type="order" reg="Coleoptera">Coleoptera</tp:taxon-name-part></tp:taxon-name>, <tp:taxon-name><tp:taxon-name-part taxon-name-part-type="family" reg="Curculionidae">Curculionidae</tp:taxon-name-part></tp:taxon-name>, <tp:taxon-name><tp:taxon-name-part taxon-name-part-type="subfamily" reg="Entiminae">Entiminae</tp:taxon-name-part></tp:taxon-name>)</article-title><source>Zookeys</source><day>03</day><month>07</month><year>2026</year><volume>1284</volume><fpage>87</fpage><lpage>111</lpage><pub-id pub-id-type="doi">10.3897/zookeys.1284.191034</pub-id></mixed-citation></tp:treatment-meta><tp:nomenclature><tp:taxon-name><object-id xmlns:xlink="http://www.w3.org/1999/xlink" content-type="arpha" xlink:type="simple">9C159207-9F95-5762-9F39-75ACEF2D1653</object-id>
                    		<tp:taxon-name-part taxon-name-part-type="genus" reg="Myllocerus">Myllocerus</tp:taxon-name-part> <tp:taxon-name-part taxon-name-part-type="species" reg="subfasciatus">subfasciatus</tp:taxon-name-part>
                    	</tp:taxon-name><tp:taxon-authority>Guérin-Méneville, 1843</tp:taxon-authority><xref ref-type="fig" rid="F4">Fig. 4A, B</xref><tp:nomenclature-citation-list><tp:nomenclature-citation><tp:taxon-name><tp:taxon-name-part taxon-name-part-type="genus" reg="Myllocerus">Myllocerus</tp:taxon-name-part> <tp:taxon-name-part taxon-name-part-type="species" reg="subfasciatus">subfasciatus</tp:taxon-name-part></tp:taxon-name><comment> Guérin-Méneville, 1843: 54. Type locality: India-Neelgheries; Type repository: Swedish Museum of Natural History, Stockholm. Type not examined.</comment></tp:nomenclature-citation><tp:nomenclature-citation><tp:taxon-name><tp:taxon-name-part taxon-name-part-type="genus" reg="Myllocerus"/> <tp:taxon-name-part taxon-name-part-type="species" reg="spurcatus"/></tp:taxon-name><comment> = <tp:taxon-name><tp:taxon-name-part taxon-name-part-type="genus" reg="Myllocerus">Myllocerus</tp:taxon-name-part> <tp:taxon-name-part taxon-name-part-type="species" reg="spurcatus">spurcatus</tp:taxon-name-part></tp:taxon-name> Walker, 1859: 263; <xref ref-type="bibr" rid="B18">Marshall 1916</xref>: 345; <xref ref-type="bibr" rid="B29">Ramamurthy and Ghai 1988</xref>: 456. Type locality: Ceylon; Type repository: <named-content xmlns:xlink="http://www.w3.org/1999/xlink" content-type="dwc:institutional_code" xlink:title="Natural History Museum, London" xlink:href="https://scientific-collections.gbif.org/institution/1d808a7c-1f9e-4379-9616-edb749ecf10e" xlink:type="simple">NHMUK</named-content>.</comment></tp:nomenclature-citation></tp:nomenclature-citation-list></tp:nomenclature><tp:treatment-sec sec-type="Material examined"><title>Material examined.</title><p>Sri Lanka • 1♂, Western Province, Weliweriya, <named-content xmlns:xlink="http://www.w3.org/1999/xlink" content-type="dwc:verbatimCoordinates" xlink:type="simple">7°1.96'N, 80°1.6'E</named-content>; 25 Jul. 2023; KJ. Hong leg.; on <italic><tp:taxon-name><tp:taxon-name-part taxon-name-part-type="genus" reg="Solanum">Solanum</tp:taxon-name-part> <tp:taxon-name-part taxon-name-part-type="species" reg="melongena">melongena</tp:taxon-name-part></tp:taxon-name></italic> (<tp:taxon-name><tp:taxon-name-part taxon-name-part-type="family" reg="Solanaceae">Solanaceae</tp:taxon-name-part></tp:taxon-name>); <abbrev xmlns:xlink="http://www.w3.org/1999/xlink" content-type="institution" xlink:title="Sunchon National University, Suncheon, South Korea" xlink:type="simple">SCNU</abbrev> • 1♂; Central Province, Dikoya, 3800–4200 ft; 6 Dec. 1881–16 Jan. 1882; G. Lewis leg.; <named-content xmlns:xlink="http://www.w3.org/1999/xlink" content-type="dwc:institutional_code" xlink:title="Natural History Museum, London" xlink:href="https://scientific-collections.gbif.org/institution/1d808a7c-1f9e-4379-9616-edb749ecf10e" xlink:type="simple">NHMUK</named-content>, NHMUK013663889.</p><fig id="F4" position="float" orientation="portrait"><object-id xmlns:xlink="http://www.w3.org/1999/xlink" content-type="doi" xlink:type="simple">10.3897/zookeys.1284.191034.figure4</object-id><object-id xmlns:xlink="http://www.w3.org/1999/xlink" content-type="arpha" xlink:type="simple">5DF35CDA-086B-5369-ACA3-7EC9AF924AFC</object-id><label>Figure 4.</label><caption><p>Sri Lankan <italic><tp:taxon-name><tp:taxon-name-part taxon-name-part-type="genus" reg="Myllocerus">Myllocerus</tp:taxon-name-part></tp:taxon-name></italic> Schönherr, 1823 species examined from National History Museum, London. <bold>A, B</bold>. <italic><tp:taxon-name><tp:taxon-name-part taxon-name-part-type="genus" reg="Myllocerus">Myllocerus</tp:taxon-name-part> <tp:taxon-name-part taxon-name-part-type="species" reg="subfasciatus">subfasciatus</tp:taxon-name-part></tp:taxon-name></italic> Guérin-Méneville, 1843; <bold>A</bold>. Habitus; <bold>B</bold>. Labels; <bold>C, D</bold>. <italic><tp:taxon-name><tp:taxon-name-part taxon-name-part-type="genus" reg="Myllocerus">Myllocerus</tp:taxon-name-part> <tp:taxon-name-part taxon-name-part-type="species" reg="zeylanicus">zeylanicus</tp:taxon-name-part></tp:taxon-name></italic> Marshall, 1916; <bold>C</bold>. Habitus; <bold>D</bold>. Labels.</p></caption><graphic xmlns:xlink="http://www.w3.org/1999/xlink" xlink:href="zookeys-1284-087_article-191034__-g004.jpg" id="oo_1706120.jpg" position="float" orientation="portrait" xlink:type="simple"><uri content-type="original_file" xlink:type="simple">https://binary.pensoft.net/fig/1706120</uri></graphic></fig></tp:treatment-sec><tp:treatment-sec sec-type="Diagnosis"><title>Diagnosis.</title><p>Body black, clothed with coarse brown scaling; prothorax usually paler laterally and bearing a paler median line; elytra variably irrorated with greyish or whitish scales, typically forming faint transverse bands, occasionally more distinct and conspicuous. Head with a distinct median fovea; eyes lateral; interocular distance broader than eye width and slightly broader than interscrobal distance. Rostrum slightly longer than head, weakly dilated apically, dorsally rather deeply impressed, with a narrow smooth median line extending onto frons. Antennae stout; scape bearing dense suberect setae; funicular antennomere 2 longer than 1, funicular antennomeres 3 and 4 subequal; funicular antennomeres 2–6 with conspicuous white setae. Prothorax transverse, sides strongly rounded, deeply constricted and transversely impressed posteriorly, more shallowly constricted anteriorly; posterior margin distinctly bisinuate; a shallow rounded lateral impression present posterior to mid-length. Elytra relatively broad, elytral humeri rectangularly rounded; elytral striae broad, deeply punctate; vestiture composed of dense, short, sub depressed, squamiform setae. Legs dark brown with dense grey or brown scaling; femora bearing two unequal teeth; inner margin of tibia with a slight angular projection.</p></tp:treatment-sec><tp:treatment-sec sec-type="Remarks"><title>Remarks.</title><p>For comparison with <italic><tp:taxon-name><tp:taxon-name-part taxon-name-part-type="genus" reg="Myllocerus">M.</tp:taxon-name-part> <tp:taxon-name-part taxon-name-part-type="species" reg="curvicornis">curvicornis</tp:taxon-name-part></tp:taxon-name></italic> (Fabricius, 1792), see above.</p></tp:treatment-sec><tp:treatment-sec sec-type="Plant association"><title>Plant association.</title><p><italic><tp:taxon-name><tp:taxon-name-part taxon-name-part-type="genus" reg="Gossypium">Gossypium</tp:taxon-name-part></tp:taxon-name></italic> spp. (<tp:taxon-name><tp:taxon-name-part taxon-name-part-type="family" reg="Malvaceae">Malvaceae</tp:taxon-name-part></tp:taxon-name>), <italic><tp:taxon-name><tp:taxon-name-part taxon-name-part-type="genus" reg="Corchorus">Corchorus</tp:taxon-name-part></tp:taxon-name></italic> spp. (<tp:taxon-name><tp:taxon-name-part taxon-name-part-type="family" reg="Malvaceae">Malvaceae</tp:taxon-name-part></tp:taxon-name>), <italic><tp:taxon-name><tp:taxon-name-part taxon-name-part-type="genus" reg="Arachis">Arachis</tp:taxon-name-part> <tp:taxon-name-part taxon-name-part-type="species" reg="hypogaea">hypogaea</tp:taxon-name-part></tp:taxon-name></italic> (<tp:taxon-name><tp:taxon-name-part taxon-name-part-type="family" reg="Fabaceae">Fabaceae</tp:taxon-name-part></tp:taxon-name>), <italic><tp:taxon-name><tp:taxon-name-part taxon-name-part-type="genus" reg="Solanum">Solanum</tp:taxon-name-part> <tp:taxon-name-part taxon-name-part-type="species" reg="melongena">melongena</tp:taxon-name-part></tp:taxon-name></italic> (<tp:taxon-name><tp:taxon-name-part taxon-name-part-type="family" reg="Solanaceae">Solanaceae</tp:taxon-name-part></tp:taxon-name>), <italic><tp:taxon-name><tp:taxon-name-part taxon-name-part-type="genus" reg="Solanum">Solanum</tp:taxon-name-part> <tp:taxon-name-part taxon-name-part-type="species" reg="tuberosum">tuberosum</tp:taxon-name-part></tp:taxon-name></italic> (<tp:taxon-name><tp:taxon-name-part taxon-name-part-type="family" reg="Solanaceae">Solanaceae</tp:taxon-name-part></tp:taxon-name>), <italic><tp:taxon-name><tp:taxon-name-part taxon-name-part-type="genus" reg="Malus">Malus</tp:taxon-name-part> <tp:taxon-name-part taxon-name-part-type="species" reg="domestica">domestica</tp:taxon-name-part></tp:taxon-name></italic> (<tp:taxon-name><tp:taxon-name-part taxon-name-part-type="family" reg="Rosaceae">Rosaceae</tp:taxon-name-part></tp:taxon-name>), <italic><tp:taxon-name><tp:taxon-name-part taxon-name-part-type="genus" reg="Prunus">Prunus</tp:taxon-name-part></tp:taxon-name></italic> spp. (<tp:taxon-name><tp:taxon-name-part taxon-name-part-type="family" reg="Rosaceae">Rosaceae</tp:taxon-name-part></tp:taxon-name>), <italic><tp:taxon-name><tp:taxon-name-part taxon-name-part-type="genus" reg="Boehmeria">Boehmeria</tp:taxon-name-part> <tp:taxon-name-part taxon-name-part-type="species" reg="nivea">nivea</tp:taxon-name-part></tp:taxon-name></italic> (<tp:taxon-name><tp:taxon-name-part taxon-name-part-type="family" reg="Urticaceae">Urticaceae</tp:taxon-name-part></tp:taxon-name>), <italic><tp:taxon-name><tp:taxon-name-part taxon-name-part-type="genus" reg="Alcea">Alcea</tp:taxon-name-part> <tp:taxon-name-part taxon-name-part-type="species" reg="rosea">rosea</tp:taxon-name-part></tp:taxon-name></italic> (<tp:taxon-name><tp:taxon-name-part taxon-name-part-type="family" reg="Malvaceae">Malvaceae</tp:taxon-name-part></tp:taxon-name>); attracted to light (<xref ref-type="bibr" rid="B29">Ramamurthy and Ghai 1988</xref>; <xref ref-type="bibr" rid="B32">Shanmugam et al. 2018</xref>).</p></tp:treatment-sec><tp:treatment-sec sec-type="Distribution"><title>Distribution.</title><p>Sri Lanka, India, Myanmar.</p></tp:treatment-sec><ref-list><ref id="B18"><mixed-citation xmlns:xlink="http://www.w3.org/1999/xlink" xlink:type="simple">Marshall GAK (1916) <tp:taxon-name><tp:taxon-name-part taxon-name-part-type="order">Coleoptera</tp:taxon-name-part></tp:taxon-name>. <tp:taxon-name><tp:taxon-name-part taxon-name-part-type="genus">Rhynchophora</tp:taxon-name-part></tp:taxon-name>: <tp:taxon-name><tp:taxon-name-part taxon-name-part-type="family">Curculionidae</tp:taxon-name-part></tp:taxon-name>. In: Shipley AE (Ed.) The Fauna of British India, including Ceylon and Burma. Taylor &amp; Francis, London, xv + 367 pp. <ext-link xlink:href="10.5962/bhl.title.100762" ext-link-type="doi" xlink:type="simple">https://doi.org/10.5962/bhl.title.100762</ext-link></mixed-citation></ref><ref id="B29"><mixed-citation xmlns:xlink="http://www.w3.org/1999/xlink" xlink:type="simple">Ramamurthy VV, Ghai S (1988) A study on the genus <italic><tp:taxon-name><tp:taxon-name-part taxon-name-part-type="genus">Myllocerus</tp:taxon-name-part></tp:taxon-name></italic> (<tp:taxon-name><tp:taxon-name-part taxon-name-part-type="order">Coleoptera</tp:taxon-name-part></tp:taxon-name>: <tp:taxon-name><tp:taxon-name-part taxon-name-part-type="family">Curculionidae</tp:taxon-name-part></tp:taxon-name>). Oriental Insects 22: 377–500. <ext-link xlink:href="10.1080/00305316.1988.11835496" ext-link-type="doi" xlink:type="simple">https://doi.org/10.1080/00305316.1988.11835496</ext-link></mixed-citation></ref><ref id="B32"><mixed-citation xmlns:xlink="http://www.w3.org/1999/xlink" xlink:type="simple">Shanmugam P, Indhumathi K, Sangeetha S (2018) Management of ash weevil <italic><tp:taxon-name><tp:taxon-name-part taxon-name-part-type="genus">Myllocerus</tp:taxon-name-part> <tp:taxon-name-part taxon-name-part-type="species">subfasciatus</tp:taxon-name-part></tp:taxon-name></italic> Guérin-Méneville (<tp:taxon-name><tp:taxon-name-part taxon-name-part-type="order">Coleoptera</tp:taxon-name-part></tp:taxon-name>; <tp:taxon-name><tp:taxon-name-part taxon-name-part-type="family">Curculionidae</tp:taxon-name-part></tp:taxon-name>) in brinjal. Journal of Entomology and Zoology Studies 6(6): 1230–1234. <ext-link xlink:href="https://www.entomoljournal.com/archives/2018/vol6issue6/PartR/6-6-171-812.pdf" ext-link-type="uri" xlink:type="simple">https://www.entomoljournal.com/archives/2018/vol6issue6/PartR/6-6-171-812.pdf</ext-link></mixed-citation></ref></ref-list></tp:taxon-treatment>
