# Supplementary material for: Bridging biodiversity gaps: Updated taxonomy and diversity of Sri Lankan Myllocerus (Coleoptera, Curculionidae, Entiminae)
Source: Zookeys. 2026 Jul 3;1284:87–111. doi: 10.3897/zookeys.1284.191034 (PMC13354979; doi:10.3897/zookeys.1284.191034)
Supplement: XML Treatment for Myllocerus undecimpustulatus undatus [file zookeys.1284.191034-treatment11.xml]

<!DOCTYPE tp:taxon-treatment
  PUBLIC "-//TaxonX//DTD Taxonomic Treatment Publishing DTD v0 20100105//EN" "tax-treatment-NSO.dtd">
<tp:taxon-treatment xmlns:tp="http://www.plazi.org/taxpub"><tp:treatment-meta><kwd-group><label>Taxon classification</label><kwd>
                <named-content content-type="kingdom">Animalia</named-content>
              </kwd><kwd>
                <named-content content-type="order">Coleoptera</named-content>
              </kwd><kwd>
                <named-content content-type="family">Curculionidae</named-content>
              </kwd></kwd-group><mixed-citation publication-type="journal"><person-group><name><surname>Wijesinghe</surname><given-names>Dilshara D.</given-names></name><name><surname>Hong</surname><given-names>Ki-Jeong</given-names></name></person-group><article-title>Bridging biodiversity gaps: Updated taxonomy and diversity of Sri Lankan <italic><tp:taxon-name><tp:taxon-name-part taxon-name-part-type="genus" reg="Myllocerus">Myllocerus</tp:taxon-name-part></tp:taxon-name></italic> (<tp:taxon-name><tp:taxon-name-part taxon-name-part-type="order" reg="Coleoptera">Coleoptera</tp:taxon-name-part></tp:taxon-name>, <tp:taxon-name><tp:taxon-name-part taxon-name-part-type="family" reg="Curculionidae">Curculionidae</tp:taxon-name-part></tp:taxon-name>, <tp:taxon-name><tp:taxon-name-part taxon-name-part-type="subfamily" reg="Entiminae">Entiminae</tp:taxon-name-part></tp:taxon-name>)</article-title><source>Zookeys</source><day>03</day><month>07</month><year>2026</year><volume>1284</volume><fpage>87</fpage><lpage>111</lpage><pub-id pub-id-type="doi">10.3897/zookeys.1284.191034</pub-id></mixed-citation></tp:treatment-meta><tp:nomenclature><tp:taxon-name><object-id xmlns:xlink="http://www.w3.org/1999/xlink" content-type="arpha" xlink:type="simple">DA3F2FAC-0EEC-5F1D-B7B4-BD665A2334D5</object-id>
                    		<tp:taxon-name-part taxon-name-part-type="genus" reg="Myllocerus">Myllocerus</tp:taxon-name-part> <tp:taxon-name-part taxon-name-part-type="species" reg="undecimpustulatus">undecimpustulatus</tp:taxon-name-part> <tp:taxon-name-part taxon-name-part-type="subspecies" reg="undatus">undatus</tp:taxon-name-part>
                    	</tp:taxon-name><tp:taxon-authority>Marshall, 1916</tp:taxon-authority><xref ref-type="fig" rid="F5">Fig. 5A–D</xref><tp:nomenclature-citation-list><tp:nomenclature-citation><tp:taxon-name><tp:taxon-name-part taxon-name-part-type="genus" reg="Myllocerus">Myllocerus</tp:taxon-name-part> <tp:taxon-name-part taxon-name-part-type="species" reg="undatus">undatus</tp:taxon-name-part></tp:taxon-name><comment> Marshall, 1916: 350.</comment></tp:nomenclature-citation><tp:nomenclature-citation><tp:taxon-name><tp:taxon-name-part taxon-name-part-type="genus" reg="Myllocerus">Myllocerus</tp:taxon-name-part> <tp:taxon-name-part taxon-name-part-type="species" reg="undecimpustulatus">undecimpustulatus</tp:taxon-name-part> <tp:taxon-name-part taxon-name-part-type="subspecies" reg="undatus">undatus</tp:taxon-name-part></tp:taxon-name><comment>: <xref ref-type="bibr" rid="B23">O’Brien et al. 2006</xref>: 1. Type locality: Ceylon-Weligama; Type repository: <named-content xmlns:xlink="http://www.w3.org/1999/xlink" content-type="dwc:institutional_code" xlink:title="Natural History Museum, London" xlink:href="https://scientific-collections.gbif.org/institution/1d808a7c-1f9e-4379-9616-edb749ecf10e" xlink:type="simple">NHMUK</named-content>. Type not examined.</comment></tp:nomenclature-citation></tp:nomenclature-citation-list></tp:nomenclature><tp:treatment-sec sec-type="Material examined"><title>Material examined.</title><p>Sri Lanka • 1♀, Central Province, Kandy; Jun. 1905; GE. Bryant leg.; <named-content xmlns:xlink="http://www.w3.org/1999/xlink" content-type="dwc:institutional_code" xlink:title="Natural History Museum, London" xlink:href="https://scientific-collections.gbif.org/institution/1d808a7c-1f9e-4379-9616-edb749ecf10e" xlink:type="simple">NHMUK</named-content>, NHMUK013663888; • 1♂, Western Province, Colombo; Sep. 1890; “HP. Green” [EE. Green] leg.; <named-content xmlns:xlink="http://www.w3.org/1999/xlink" content-type="dwc:institutional_code" xlink:title="Natural History Museum, London" xlink:href="https://scientific-collections.gbif.org/institution/1d808a7c-1f9e-4379-9616-edb749ecf10e" xlink:type="simple">NHMUK</named-content>, NHMUK013663891.</p><fig id="F5" position="float" orientation="portrait"><object-id xmlns:xlink="http://www.w3.org/1999/xlink" content-type="doi" xlink:type="simple">10.3897/zookeys.1284.191034.figure5</object-id><object-id xmlns:xlink="http://www.w3.org/1999/xlink" content-type="arpha" xlink:type="simple">B4A430B9-4A2E-55EB-BE48-28332B965560</object-id><label>Figure 5.</label><caption><p><italic><tp:taxon-name><tp:taxon-name-part taxon-name-part-type="genus" reg="Myllocerus">Myllocerus</tp:taxon-name-part> <tp:taxon-name-part taxon-name-part-type="species" reg="undecimpustulatus">undecimpustulatus</tp:taxon-name-part> <tp:taxon-name-part taxon-name-part-type="subspecies" reg="undatus">undatus</tp:taxon-name-part></tp:taxon-name></italic> Marshall, 1916 examined from National History Museum, London. <bold>A, B</bold>. Specimen collected from Kandy in Sri Lanka. <bold>A</bold>. Habitus; <bold>B</bold>. Labels; <bold>C, D</bold>. Specimen collected from Colombo in Sri Lanka. <bold>C</bold>. Habitus; <bold>D</bold>. Labels.</p></caption><graphic xmlns:xlink="http://www.w3.org/1999/xlink" xlink:href="zookeys-1284-087_article-191034__-g005.jpg" id="oo_1706121.jpg" position="float" orientation="portrait" xlink:type="simple"><uri content-type="original_file" xlink:type="simple">https://binary.pensoft.net/fig/1706121</uri></graphic></fig></tp:treatment-sec><tp:treatment-sec sec-type="Diagnosis"><title>Diagnosis.</title><p>Body maculate, clothed with dull white and black scales, often with yellowish scales on rostrum and head; prothorax bearing three darker, partially denuded longitudinal stripes, lateral stripes interrupted; elytra with more or less distinct large dark brown blotches, usually arranged into three irregular oblique bands. Eyes sublateral; posterior interocular distance greater than interscrobal distance. Antennae stout; scape with dense suberect setae; funicular antennomere 2 longer than 1, funicular antennomeres 3 and 4 subequal. Rostrum slightly longer than head, weakly dilated apically, with a narrow smooth median line confined to posteriorly. Prothorax weakly rounded laterally, constricted posteriorly; posterior margin bisinuate. Elytral humeri strongly angulate; projecting laterally and distinctly broader than prothorax. Legs with profemora and mesofemora bidentate, metafemora distinctly tridentate.</p></tp:treatment-sec><tp:treatment-sec sec-type="Remarks"><title>Remarks.</title><p>For comparison with <italic><tp:taxon-name><tp:taxon-name-part taxon-name-part-type="genus" reg="Myllocerus">M.</tp:taxon-name-part> <tp:taxon-name-part taxon-name-part-type="species" reg="equinus">equinus</tp:taxon-name-part></tp:taxon-name></italic> Ramamurthy &amp; Ghai, 1988, see above. This subspecies is closely related to <italic><tp:taxon-name><tp:taxon-name-part taxon-name-part-type="genus" reg="Myllocerus">Myllocerus</tp:taxon-name-part> <tp:taxon-name-part taxon-name-part-type="species" reg="undecimpustulatus">undecimpustulatus</tp:taxon-name-part> <tp:taxon-name-part taxon-name-part-type="subspecies" reg="undecimpustulatus">undecimpustulatus</tp:taxon-name-part></tp:taxon-name></italic> Faust, 1891, but can be distinguished primarily by its narrower interocular distance, which is not broader than the length of an eye.</p></tp:treatment-sec><tp:treatment-sec sec-type="Plant association"><title>Plant association.</title><p><italic><tp:taxon-name><tp:taxon-name-part taxon-name-part-type="genus" reg="Oryza">Oryza</tp:taxon-name-part> <tp:taxon-name-part taxon-name-part-type="species" reg="sativa">sativa</tp:taxon-name-part></tp:taxon-name></italic> (<tp:taxon-name><tp:taxon-name-part taxon-name-part-type="family" reg="Poaceae">Poaceae</tp:taxon-name-part></tp:taxon-name>), <italic><tp:taxon-name><tp:taxon-name-part taxon-name-part-type="genus" reg="Zea">Zea</tp:taxon-name-part> <tp:taxon-name-part taxon-name-part-type="species" reg="mays">mays</tp:taxon-name-part></tp:taxon-name></italic> (<tp:taxon-name><tp:taxon-name-part taxon-name-part-type="family" reg="Poaceae">Poaceae</tp:taxon-name-part></tp:taxon-name>), <italic><tp:taxon-name><tp:taxon-name-part taxon-name-part-type="genus" reg="Cajanus">Cajanus</tp:taxon-name-part> <tp:taxon-name-part taxon-name-part-type="species" reg="cajan">cajan</tp:taxon-name-part></tp:taxon-name></italic> (<tp:taxon-name><tp:taxon-name-part taxon-name-part-type="family" reg="Fabaceae">Fabaceae</tp:taxon-name-part></tp:taxon-name>), <italic><tp:taxon-name><tp:taxon-name-part taxon-name-part-type="genus" reg="Gossypium">Gossypium</tp:taxon-name-part></tp:taxon-name></italic> spp. (<tp:taxon-name><tp:taxon-name-part taxon-name-part-type="family" reg="Malvaceae">Malvaceae</tp:taxon-name-part></tp:taxon-name>), <italic><tp:taxon-name><tp:taxon-name-part taxon-name-part-type="genus" reg="Corchorus">Corchorus</tp:taxon-name-part></tp:taxon-name></italic> spp. (<tp:taxon-name><tp:taxon-name-part taxon-name-part-type="family" reg="Malvaceae">Malvaceae</tp:taxon-name-part></tp:taxon-name>), <italic><tp:taxon-name><tp:taxon-name-part taxon-name-part-type="genus" reg="Helianthus">Helianthus</tp:taxon-name-part> <tp:taxon-name-part taxon-name-part-type="species" reg="annuus">annuus</tp:taxon-name-part></tp:taxon-name></italic> (<tp:taxon-name><tp:taxon-name-part taxon-name-part-type="family" reg="Asteraceae">Asteraceae</tp:taxon-name-part></tp:taxon-name>), <italic><tp:taxon-name><tp:taxon-name-part taxon-name-part-type="genus" reg="Mangifera">Mangifera</tp:taxon-name-part> <tp:taxon-name-part taxon-name-part-type="species" reg="indica">indica</tp:taxon-name-part></tp:taxon-name></italic> (<tp:taxon-name><tp:taxon-name-part taxon-name-part-type="family" reg="Anacardiaceae">Anacardiaceae</tp:taxon-name-part></tp:taxon-name>), <italic><tp:taxon-name><tp:taxon-name-part taxon-name-part-type="genus" reg="Punica">Punica</tp:taxon-name-part> <tp:taxon-name-part taxon-name-part-type="species" reg="granatum">granatum</tp:taxon-name-part></tp:taxon-name></italic> (<tp:taxon-name><tp:taxon-name-part taxon-name-part-type="family" reg="Lythraceae">Lythraceae</tp:taxon-name-part></tp:taxon-name>), <italic><tp:taxon-name><tp:taxon-name-part taxon-name-part-type="genus" reg="Ziziphus">Ziziphus</tp:taxon-name-part> <tp:taxon-name-part taxon-name-part-type="species" reg="mauritiana">mauritiana</tp:taxon-name-part></tp:taxon-name></italic> (<tp:taxon-name><tp:taxon-name-part taxon-name-part-type="family" reg="Rhamnaceae">Rhamnaceae</tp:taxon-name-part></tp:taxon-name>), <italic><tp:taxon-name><tp:taxon-name-part taxon-name-part-type="genus" reg="Fragaria">Fragaria</tp:taxon-name-part> <tp:taxon-name-part taxon-name-part-type="hybrid-sign">×</tp:taxon-name-part> <tp:taxon-name-part taxon-name-part-type="species" reg="ananassa">ananassa</tp:taxon-name-part></tp:taxon-name></italic> (<tp:taxon-name><tp:taxon-name-part taxon-name-part-type="family" reg="Rosaceae">Rosaceae</tp:taxon-name-part></tp:taxon-name>), <italic><tp:taxon-name><tp:taxon-name-part taxon-name-part-type="genus" reg="Malus">Malus</tp:taxon-name-part> <tp:taxon-name-part taxon-name-part-type="species" reg="domestica">domestica</tp:taxon-name-part></tp:taxon-name></italic> (<tp:taxon-name><tp:taxon-name-part taxon-name-part-type="family" reg="Rosaceae">Rosaceae</tp:taxon-name-part></tp:taxon-name>), <italic><tp:taxon-name><tp:taxon-name-part taxon-name-part-type="genus" reg="Medicago">Medicago</tp:taxon-name-part> <tp:taxon-name-part taxon-name-part-type="species" reg="sativa">sativa</tp:taxon-name-part></tp:taxon-name></italic> (<tp:taxon-name><tp:taxon-name-part taxon-name-part-type="family" reg="Fabaceae">Fabaceae</tp:taxon-name-part></tp:taxon-name>), <italic><tp:taxon-name><tp:taxon-name-part taxon-name-part-type="genus" reg="Sesbania">Sesbania</tp:taxon-name-part> <tp:taxon-name-part taxon-name-part-type="species" reg="bispinosa">bispinosa</tp:taxon-name-part></tp:taxon-name></italic> (<tp:taxon-name><tp:taxon-name-part taxon-name-part-type="family" reg="Fabaceae">Fabaceae</tp:taxon-name-part></tp:taxon-name>), <italic><tp:taxon-name><tp:taxon-name-part taxon-name-part-type="genus" reg="Dalbergia">Dalbergia</tp:taxon-name-part> <tp:taxon-name-part taxon-name-part-type="species" reg="sissoo">sissoo</tp:taxon-name-part></tp:taxon-name></italic> (<tp:taxon-name><tp:taxon-name-part taxon-name-part-type="family" reg="Fabaceae">Fabaceae</tp:taxon-name-part></tp:taxon-name>), <italic><tp:taxon-name><tp:taxon-name-part taxon-name-part-type="genus" reg="Imperata">Imperata</tp:taxon-name-part> <tp:taxon-name-part taxon-name-part-type="species" reg="cylindrica">cylindrica</tp:taxon-name-part></tp:taxon-name></italic> (<tp:taxon-name><tp:taxon-name-part taxon-name-part-type="family" reg="Poaceae">Poaceae</tp:taxon-name-part></tp:taxon-name>), <italic><tp:taxon-name><tp:taxon-name-part taxon-name-part-type="genus" reg="Psophocarpus">Psophocarpus</tp:taxon-name-part> <tp:taxon-name-part taxon-name-part-type="species" reg="tetragonolobus">tetragonolobus</tp:taxon-name-part></tp:taxon-name></italic> (<tp:taxon-name><tp:taxon-name-part taxon-name-part-type="family" reg="Fabaceae">Fabaceae</tp:taxon-name-part></tp:taxon-name>), <italic><tp:taxon-name><tp:taxon-name-part taxon-name-part-type="genus" reg="Citrus">Citrus</tp:taxon-name-part></tp:taxon-name></italic> spp. (<tp:taxon-name><tp:taxon-name-part taxon-name-part-type="family" reg="Rutaceae">Rutaceae</tp:taxon-name-part></tp:taxon-name>), <italic><tp:taxon-name><tp:taxon-name-part taxon-name-part-type="genus" reg="Solanum">Solanum</tp:taxon-name-part> <tp:taxon-name-part taxon-name-part-type="species" reg="melongena">melongena</tp:taxon-name-part></tp:taxon-name></italic> (<tp:taxon-name><tp:taxon-name-part taxon-name-part-type="family" reg="Solanaceae">Solanaceae</tp:taxon-name-part></tp:taxon-name>), <italic><tp:taxon-name><tp:taxon-name-part taxon-name-part-type="genus" reg="Daucus">Daucus</tp:taxon-name-part> <tp:taxon-name-part taxon-name-part-type="species" reg="carota">carota</tp:taxon-name-part></tp:taxon-name></italic> (<tp:taxon-name><tp:taxon-name-part taxon-name-part-type="family" reg="Apiaceae">Apiaceae</tp:taxon-name-part></tp:taxon-name>), <italic><tp:taxon-name><tp:taxon-name-part taxon-name-part-type="genus" reg="Ipomoea">Ipomoea</tp:taxon-name-part> <tp:taxon-name-part taxon-name-part-type="species" reg="batatas">batatas</tp:taxon-name-part></tp:taxon-name></italic> (<tp:taxon-name><tp:taxon-name-part taxon-name-part-type="family" reg="Convolvulaceae">Convolvulaceae</tp:taxon-name-part></tp:taxon-name>), <italic><tp:taxon-name><tp:taxon-name-part taxon-name-part-type="genus" reg="Conocarpus">Conocarpus</tp:taxon-name-part> <tp:taxon-name-part taxon-name-part-type="species" reg="erectus">erectus</tp:taxon-name-part></tp:taxon-name></italic> (<tp:taxon-name><tp:taxon-name-part taxon-name-part-type="family" reg="Combretaceae">Combretaceae</tp:taxon-name-part></tp:taxon-name>), <italic><tp:taxon-name><tp:taxon-name-part taxon-name-part-type="genus" reg="Bauhinia">Bauhinia</tp:taxon-name-part> <tp:taxon-name-part taxon-name-part-type="hybrid-sign">×</tp:taxon-name-part> <tp:taxon-name-part taxon-name-part-type="species" reg="blakeana">blakeana</tp:taxon-name-part></tp:taxon-name></italic> (<tp:taxon-name><tp:taxon-name-part taxon-name-part-type="family" reg="Fabaceae">Fabaceae</tp:taxon-name-part></tp:taxon-name>), <italic><tp:taxon-name><tp:taxon-name-part taxon-name-part-type="genus" reg="Chrysobalanus">Chrysobalanus</tp:taxon-name-part> <tp:taxon-name-part taxon-name-part-type="species" reg="icaco">icaco</tp:taxon-name-part></tp:taxon-name></italic> (<tp:taxon-name><tp:taxon-name-part taxon-name-part-type="family" reg="Chrysobalanaceae">Chrysobalanaceae</tp:taxon-name-part></tp:taxon-name>), <italic><tp:taxon-name><tp:taxon-name-part taxon-name-part-type="genus" reg="Phoenix">Phoenix</tp:taxon-name-part> <tp:taxon-name-part taxon-name-part-type="species" reg="roebelenii">roebelenii</tp:taxon-name-part></tp:taxon-name></italic> (<tp:taxon-name><tp:taxon-name-part taxon-name-part-type="family" reg="Arecaceae">Arecaceae</tp:taxon-name-part></tp:taxon-name>), <italic><tp:taxon-name><tp:taxon-name-part taxon-name-part-type="genus" reg="Prunus">Prunus</tp:taxon-name-part> <tp:taxon-name-part taxon-name-part-type="species" reg="persica">persica</tp:taxon-name-part></tp:taxon-name></italic> (<tp:taxon-name><tp:taxon-name-part taxon-name-part-type="family" reg="Rosaceae">Rosaceae</tp:taxon-name-part></tp:taxon-name>), <italic><tp:taxon-name><tp:taxon-name-part taxon-name-part-type="genus" reg="Lagerstroemia">Lagerstroemia</tp:taxon-name-part> <tp:taxon-name-part taxon-name-part-type="species" reg="indica">indica</tp:taxon-name-part></tp:taxon-name></italic> (<tp:taxon-name><tp:taxon-name-part taxon-name-part-type="family" reg="Lythraceae">Lythraceae</tp:taxon-name-part></tp:taxon-name>), <italic><tp:taxon-name><tp:taxon-name-part taxon-name-part-type="genus" reg="Capsicum">Capsicum</tp:taxon-name-part></tp:taxon-name></italic> spp. (<tp:taxon-name><tp:taxon-name-part taxon-name-part-type="family" reg="Solanaceae">Solanaceae</tp:taxon-name-part></tp:taxon-name>), <italic><tp:taxon-name><tp:taxon-name-part taxon-name-part-type="genus" reg="Litchi">Litchi</tp:taxon-name-part> <tp:taxon-name-part taxon-name-part-type="species" reg="chinensis">chinensis</tp:taxon-name-part></tp:taxon-name></italic> (<tp:taxon-name><tp:taxon-name-part taxon-name-part-type="family" reg="Sapindaceae">Sapindaceae</tp:taxon-name-part></tp:taxon-name>), <italic><tp:taxon-name><tp:taxon-name-part taxon-name-part-type="genus" reg="Muntingia">Muntingia</tp:taxon-name-part> <tp:taxon-name-part taxon-name-part-type="species" reg="calabura">calabura</tp:taxon-name-part></tp:taxon-name></italic> (<tp:taxon-name><tp:taxon-name-part taxon-name-part-type="family" reg="Muntingiaceae">Muntingiaceae</tp:taxon-name-part></tp:taxon-name>), <italic><tp:taxon-name><tp:taxon-name-part taxon-name-part-type="genus" reg="Fragaria">Fragaria</tp:taxon-name-part> <tp:taxon-name-part taxon-name-part-type="hybrid-sign">×</tp:taxon-name-part> <tp:taxon-name-part taxon-name-part-type="species" reg="ananassa">ananassa</tp:taxon-name-part></tp:taxon-name></italic> (<tp:taxon-name><tp:taxon-name-part taxon-name-part-type="family" reg="Rosaceae">Rosaceae</tp:taxon-name-part></tp:taxon-name>) and <italic><tp:taxon-name><tp:taxon-name-part taxon-name-part-type="genus" reg="Solanum">Solanum</tp:taxon-name-part> <tp:taxon-name-part taxon-name-part-type="species" reg="melongena">melongena</tp:taxon-name-part></tp:taxon-name></italic> (<tp:taxon-name><tp:taxon-name-part taxon-name-part-type="family" reg="Solanaceae">Solanaceae</tp:taxon-name-part></tp:taxon-name>) (<xref ref-type="bibr" rid="B6">Butani 1979</xref>; <xref ref-type="bibr" rid="B29">Ramamurthy and Ghai 1988</xref>; <xref ref-type="bibr" rid="B21">Neal 2013</xref>; <xref ref-type="bibr" rid="B28">Rajan and Ghosh 2019</xref>).</p></tp:treatment-sec><tp:treatment-sec sec-type="Distribution"><title>Distribution.</title><p>Sri Lanka, adventive in the Southeastern United States (<xref ref-type="bibr" rid="B14">Hunsberger 2003</xref>; <xref ref-type="bibr" rid="B23">O’Brien et al. 2006</xref>).</p></tp:treatment-sec><ref-list><ref id="B23"><mixed-citation xmlns:xlink="http://www.w3.org/1999/xlink" xlink:type="simple">O’Brien CW, Haseeb M, Thomas MC (2006) <italic><tp:taxon-name><tp:taxon-name-part taxon-name-part-type="genus">Myllocerus</tp:taxon-name-part> <tp:taxon-name-part taxon-name-part-type="species">undecimpustulatus</tp:taxon-name-part> <tp:taxon-name-part taxon-name-part-type="subspecies">undatus</tp:taxon-name-part></tp:taxon-name></italic> Marshall (<tp:taxon-name><tp:taxon-name-part taxon-name-part-type="order">Coleoptera</tp:taxon-name-part></tp:taxon-name>: <tp:taxon-name><tp:taxon-name-part taxon-name-part-type="family">Curculionidae</tp:taxon-name-part></tp:taxon-name>), a Recently Discovered Pest Weevil from the Indian Subcontinent. Florida Department of Agriculture and Consumer Services, Division of Plant Industry, Entomology Circular 412: 1–4.</mixed-citation></ref><ref id="B6"><mixed-citation xmlns:xlink="http://www.w3.org/1999/xlink" xlink:type="simple">Butani DK (1979) Insects and Fruits. Periodical Expert Book Agency, New Delhi, 173 pp.</mixed-citation></ref><ref id="B29"><mixed-citation xmlns:xlink="http://www.w3.org/1999/xlink" xlink:type="simple">Ramamurthy VV, Ghai S (1988) A study on the genus <italic><tp:taxon-name><tp:taxon-name-part taxon-name-part-type="genus">Myllocerus</tp:taxon-name-part></tp:taxon-name></italic> (<tp:taxon-name><tp:taxon-name-part taxon-name-part-type="order">Coleoptera</tp:taxon-name-part></tp:taxon-name>: <tp:taxon-name><tp:taxon-name-part taxon-name-part-type="family">Curculionidae</tp:taxon-name-part></tp:taxon-name>). Oriental Insects 22: 377–500. <ext-link xlink:href="10.1080/00305316.1988.11835496" ext-link-type="doi" xlink:type="simple">https://doi.org/10.1080/00305316.1988.11835496</ext-link></mixed-citation></ref><ref id="B21"><mixed-citation xmlns:xlink="http://www.w3.org/1999/xlink" xlink:type="simple">Neal A (2013) Sri Lankan weevil <italic><tp:taxon-name><tp:taxon-name-part taxon-name-part-type="genus">Myllocerus</tp:taxon-name-part> <tp:taxon-name-part taxon-name-part-type="species">undecimpustulatus</tp:taxon-name-part> <tp:taxon-name-part taxon-name-part-type="subspecies">undatus</tp:taxon-name-part></tp:taxon-name></italic> Marshall. University of Florida IFAS Extension, EENY-579, Gainesville, 4 pp.</mixed-citation></ref><ref id="B28"><mixed-citation xmlns:xlink="http://www.w3.org/1999/xlink" xlink:type="simple">Rajan NR, Ghosh SM (2019) New record of host plants of <italic><tp:taxon-name><tp:taxon-name-part taxon-name-part-type="genus">Myllocerus</tp:taxon-name-part> <tp:taxon-name-part taxon-name-part-type="species">viridanus</tp:taxon-name-part></tp:taxon-name></italic> Fabricius from Kerala, India. Journal of Entomological Research 43(2): 189–192. <ext-link xlink:href="10.5958/0974-4576.2019.00037.9" ext-link-type="doi" xlink:type="simple">https://doi.org/10.5958/0974-4576.2019.00037.9</ext-link></mixed-citation></ref><ref id="B14"><mixed-citation xmlns:xlink="http://www.w3.org/1999/xlink" xlink:type="simple">Hunsberger AGB (2003) New insect pests of South Florida. Proceedings of the Florida State Horticultural Society 116: 343–345.</mixed-citation></ref></ref-list></tp:taxon-treatment>
