# Supplementary material for: Bridging biodiversity gaps: Updated taxonomy and diversity of Sri Lankan Myllocerus (Coleoptera, Curculionidae, Entiminae)
Source: Zookeys. 2026 Jul 3;1284:87–111. doi: 10.3897/zookeys.1284.191034 (PMC13354979; doi:10.3897/zookeys.1284.191034)
Supplement: Supplementary material 1 — Geographic locality coordinates of Myllocerus species recorded from Sri Lanka [file zookeys-1284-087_article-191034__-s001.xlsx]

## Sheet: Sheet1
Species	District	Locality	Latitude	Longitude
Myllocerus curvicornis	Batticaloa	Batticaloa	7° 43.33' N	81° 41.34' E
Myllocerus curvicornis	Colombo	Colombo	6° 55.44' N	79° 51.17' E
Myllocerus curvicornis	Anuradhapura	Habarana	8° 2.08' N	80° 44.92' E
Myllocerus curvicornis	Kandy	Haragama	7° 15.19' N	80° 43.43' E
Myllocerus curvicornis	Kandy	Kandy	7° 17.65' N	80° 38.32' E
Myllocerus curvicornis	Trincomalee	Kantalai	8° 20.84' N	81° 0.11' E
Myllocerus curvicornis	Anuradhapura	Kekirawa	8° 2.51' N	80° 35.92' E
Myllocerus curvicornis	Kegalle	Kitulgalle	6° 59.24' N	80° 25.73' E
Myllocerus curvicornis	Matale	Nalanda	7° 39.87' N	80° 38.34' E
Myllocerus curvicornis	Matale	Nalanda	7° 39.87' N	80° 38.34' E
Myllocerus curvicornis	Gampaha	Negombo	7° 12.34' N	79° 50.84' E
Myllocerus curvicornis	Kegalle	Neligama	7° 1.08' N	79° 56.39' E
Myllocerus curvicornis	Mullaitivu	Oddnechuddan	9° 10.11' N	80° 36.01' E
Myllocerus curvicornis	Puttalam	Puttalam	8° 2.43' N	79° 50.56' E
Myllocerus curvicornis	Kurunegala	Rajakadaluwa	7° 39.33' N	79° 50.29' E
Myllocerus curvicornis	Kandy	Teldeniya	7° 18.93' N	80° 44.65' E
Myllocerus curvicornis	Trincomalee	Trincomalee	8° 35.33' N	81° 12.86' E
Myllocerus curvicornis	Matara	Weligama	5° 58.6' N	80° 25.83' E
Myllocerus curvicornis	Polonnaruwa	Bakamuna	7° 46.99' N	80° 50.54' E
Myllocerus curvicornis	Anuradhapura	Galkiriyagama	7° 56.2' N	80° 33.61' E
Myllocerus delicatulus	Gampaha	Negombo	7° 12.34' N	79° 50.84' E
Myllocerus delicatulus	Anuradhapura	Anuradhapura	8° 18.68' N	80° 24.18' E
Myllocerus delicatulus	Kurunegala	Hettipola	7° 31.99' N	80° 54.82' E
Myllocerus delicatulus	Puttalam	Puttalam	8° 2.43' N	79° 50.56' E
Myllocerus delicatulus	Trincomalee	Kuchchaveli	8° 49.28' N	81° 5.7' E
Myllocerus delicatulus	Anuradhapura	Mihintale	8° 21.18' N	80° 30.18' E
Myllocerus delicatulus	Matale	Dambulla	7° 52.89' N	80° 44.93' E
Myllocerus delicatulus	Kandy	Kandy	7° 17.65' N	80° 38.32' E
Myllocerus delicatulus	Kandy	Teldeniya	7° 18.93' N	80° 44.65' E
Myllocerus delicatulus	Badulla	Alut Oya	8° 13.58' N	80° 53.55' E
Myllocerus dentifer	Galle	Galle	6° 2.02' N	80° 12.92' E
Myllocerus dentifer	Colombo	Colombo	6° 55.44' N	79° 51.17' E
Myllocerus dentifer	Kandy	Haragama	7° 15.19' N	80° 43.43' E
Myllocerus dentifer	Trincomalee	Kantalai	8° 20.84' N	81° 0.11' E
Myllocerus dentifer	Badulla	Uva	6° 59.73' N	81° 3.37' E
Myllocerus discolor	Matale	Nalanda	7° 39.87' N	80° 38.34' E
Myllocerus discolor	Anuradhapura	Eppewala	8° 8.69' N	80° 24.01' E
Myllocerus discolor	Batticaloa	Batticaloa	7° 43.33' N	81° 41.34' E
Myllocerus discolor	Kandy	Haragama	7° 15.19' N	80° 43.43' E
Myllocerus discolor	Trincomalee	Kantalai	8° 20.84' N	81° 0.11' E
Myllocerus discolor	Badulla	Uva	6° 59.73' N	81° 3.37' E
Myllocerus subfasciatus	Anuradhapura	Anuradhapura	8° 18.68' N	80° 24.18' E
Myllocerus subfasciatus	Badulla	Haputala	6° 45.94' N	80° 57.24' E
Myllocerus subfasciatus	Matale	Nalanda	7° 39.87' N	80° 38.34' E
Myllocerus subfasciatus	Nuwara Eliya	Dikoya	7° 26.84' N	80° 28.06' E
Myllocerus subfasciatus	Nuwara Eliya	Bogawantalawa	6° 47.83' N	80° 40.63' E
Myllocerus subfasciatus	Ratnapura	Balangoda	6° 40.02' N	80° 42.42' E
Myllocerus subfasciatus	Anuradhapura	Anuradhapura	8° 18.68' N	80° 24.18' E
Myllocerus subfasciatus	Kandy	Peradeniya	7° 16.2' N	80° 35.6' E
Myllocerus subfasciatus	Kandy	Kandy	7° 17.65' N	80° 38.32' E
Myllocerus subfasciatus	Gampaha	Weliweriya	7° 1.96' N	80° 1.6' E
Myllocerus undecimpustulatus undatus	Matara	Weligama	5° 58.6' N	80° 25.83' E
Myllocerus undecimpustulatus undatus	Kandy	Kandy	7° 17.65' N	80° 38.32' E
Myllocerus undecimpustulatus undatus	Kurunegala	Kurunegala	7° 29.02' N	80° 21.98' E
Myllocerus undecimpustulatus undatus	Puttalam	Puttalam	8° 2.43' N	79° 50.56' E
Myllocerus undecimpustulatus undatus	Anuradhapura	Anuradhapura	8° 18.68' N	80° 24.18' E
Myllocerus undecimpustulatus undatus	Polonnaruwa	Polonnaruwa	7° 56.42' N	81° 0.46' E
Myllocerus undecimpustulatus undatus	Kandy	Haragama	7° 15.19' N	80° 43.43' E
Myllocerus undecimpustulatus undatus	Trincomalee	Kantalai	8° 20.84' N	81° 0.11' E
Myllocerus undecimpustulatus undatus	Kalutara	Kalutara	6° 27.48' N	80° 19.62' E
Myllocerus undecimpustulatus undatus	Colombo	Ratmalana	6° 49.17' N	79° 52.8' E
Myllocerus undecimpustulatus undatus	Mannar	Mannar	8° 56.55' N	79° 55.95' E
Myllocerus undecimpustulatus undatus	Matara	Weligama	5° 56.68' N	80° 27.37' E
Myllocerus undecimpustulatus undatus	Puttalam	Dankotuwa	7° 17.24' N	79° 53.24' E
Myllocerus undecimpustulatus undatus	Matale	Dambulla	7° 56.96' N	80° 43.87' E
Myllocerus undecimpustulatus undatus	Monaragala	Buttala	6° 43.98' N	81° 16.64' E
Myllocerus undecimpustulatus undatus	Gampaha	Divulapitiya	7° 14.02' N	79° 57.76' E
Myllocerus viridanus	Colombo	Colombo	6° 55.44' N	79° 51.17' E
Myllocerus viridanus	Gampaha	Negombo	7° 12.34' N	79° 50.84' E
Myllocerus viridanus	Galle	Galle	6° 2.02' N	80° 12.92' E
Myllocerus viridanus	Ratnapura	Balaugoda	6° 40.02' N	80° 42.42' E
Myllocerus viridanus	Nuwara Eliya	Dikoya	7° 26.84' N	80° 28.06' E
Myllocerus viridanus	Kandy	Kandy	7° 17.65' N	80° 38.32' E
Myllocerus viridanus	Gampaha	Negombo	7° 12.34' N	79° 50.84' E
Myllocerus viridanus	Kilinochchi	Elephant Pass	9° 30.41' N	80° 24.49' E
Myllocerus viridanus	Mannar	Manner	8° 58.85' N	79° 54.44' E
Myllocerus viridanus	Kandy	Nugawela	7° 19.64' N	80° 35.27' E
Myllocerus zeylanicus	Kandy	Kandy	7° 17.65' N	80° 38.32' E
Myllocerus zeylanicus	Ratnapura	Balangoda	6° 40.02' N	80° 42.42' E
Myllocerus zeylanicus	Kegalle	Kitulgalle	6° 59.24' N	80° 25.73' E
Myllocerus zeylanicus	Kandy	Teldeniya	7° 18.93' N	80° 44.65' E
Myllocerus angulatipes	Nuwara Eliya	Dikoya	7° 26.84' N	80° 28.06' E
Myllocerus fringilla	Puttalam	Puttalam	8° 2.43' N	79° 50.56' E
Myllocerus fringilla	Trincomalee	Trincomalee	8° 35.33' N	81° 12.86' E
Myllocerus discolor	Ampara	Ampara	7° 9.87' N	81° 37.03' E
Myllocerus discolor	Kurunegala	Kurunegala	7° 42.86' N	80° 14.52' E
